# Supplementary material for: The Lipocalin Apolipoprotein D Functional Portrait: A Systematic Review
Source: Front Physiol. 2021 Oct 7;12:738991. doi: 10.3389/fphys.2021.738991 (PMC8530192; doi:10.3389/fphys.2021.738991)
Supplement: Supplementary Table 1 — Complete ApoD Reference Library. [file Data_Sheet_1.xlsx]

## Sheet: Content
ApoD Review. Supplementary Excel file. Content.
Table S1. Complete ApoD Reference Library.
Tables S2-S8. References organized by subheadings within each tag (MP, GD, RE, DR, CT, TOF and PP).
Tables S9-S15. Analysis of primary papers describing ApoD mRNA expression or protein detection in vivo in different physiological systems: body fluids, reproductive system, nervous system, skin and glands, musculoskeletal system, cardiovascular and immune systems, and other functional systems (digestive system, liver, pancreas, adipose tissue, kidney).
Tables S16-S17. Analysis of primary papers describing ApoD mRNA expression or protein detection in primary cultures and cell lines.
Table S18. Analysis of primary papers describing ApoD relationships to disease (expression regulation by disease or treatment, genetic variations associated to disease).

## Sheet: Table S1 - ApoD Review Library
TAGS	Publication Year	Author	Title	Publication Title	ISSN	DOI/PMID
MP	2011	Akiba, S.; Arai, N.; Kusuoku, H.; Takagi, Y.; Hagura, T.; Takeuchi, K.; Fuji, A.	The N-terminal amino acid of apolipoprotein D is putatively covalently bound to 3-hydroxy-3-methyl hexanoic acid, a key odour compound in axillary sweat	International Journal of Cosmetic Science	1468-2494	10.1111/j.1468-2494.2010.00636.x
DR	1981	Albers, J. J.; Cheung, M. C.; Ewens, S. L.; Tollefson, J. H.	Characterization and immunoassay of apolipoprotein D	Atherosclerosis	0021-9150	10.1016/0021-9150(81)90025-3
DR	1984	Albers, J. J.; Taggart, H. M.; Applebaum-Bowden, D.; Haffner, S.; Chesnut, C. H.; Hazzard, W. R.	Reduction of lecithin-cholesterol acyltransferase, apolipoprotein D and the Lp(a) lipoprotein with the anabolic steroid stanozolol	Biochimica Et Biophysica Acta	0006-3002	10.1016/0005-2760(84)90078-x
DR	2004	Alexander, Hannah; Stegner, Andrew L.; Wagner-Mann, Colette; Du Bois, Garrett C.; Alexander, Stephen; Sauter, Edward R.	Proteomic analysis to identify breast cancer biomarkers in nipple aspirate fluid	Clinical Cancer Research	1078-0432	10.1158/1078-0432.CCR-04-1002
RE; TOF	2014	Ali, Kamilah; Abo-Ali, Ehab M.; Kabir, M. D.; Riggins, Bethany; Nguy, Susanna; Li, Lisa; Srivastava, Ujala; Thinn, Su Mya Mya	A Western-fed diet increases plasma HDL and LDL-cholesterol levels in apoD-/- mice	PloS One	1932-6203	10.1371/journal.pone.0115744
DR	2012	Allegra, Adolfo; Marino, Angelo; Peregrin, Pedro Caballero; Lama, Anna; García-Segovia, Aurea; Forte, Giusi Irma; Núñez-Calonge, Rocío; Agueli, Cecilia; Mazzola, Sergio; Volpes, Aldo	Endometrial expression of selected genes in patients achieving pregnancy spontaneously or after ICSI and patients failing at least two ICSI cycles	Reproductive Biomedicine Online	1472-6491	10.1016/j.rbmo.2012.07.019
DR	2016	Allina, D. O.; Andreeva, Yu Yu; Zavalishina, L. E.; Moskvina, L. V.; Frank, G. A.	[Estimation of the diagnostic potential of APOD, PTOV1, and EPHA4 for prostatic neoplasms]	Arkhiv Patologii	0004-1955	10.17116/patol20167859-14
DR	2008	Almgren, Malin; Nyengaard, Jens R.; Persson, Bengt; Lavebratt, Catharina	Carbamazepine protects against neuronal hyperplasia and abnormal gene expression in the megencephaly mouse	Neurobiology of Disease	1095-953X	10.1016/j.nbd.2008.07.025
DR	2003	Alvarez, María L.; Barbón, Juan J.; González, Louis O.; Abelairas, Jose; Boto, Ana; Vizoso, Francisco J.	Apolipoprotein D expression in retinoblastoma	Ophthalmic Research	0030-3747	10.1159/000069130
DR	2004	Alvarez, María L.; Barbón, Juan J.; González, Luis O.; Lamelas, María L.; Vázquez, Julio; Vizoso, Francisco J.	Expression of two androgen-induced proteins (pepsinogen C and apolipoprotein d) in epithelial skin cancers of the eyelids	Ophthalmologica	0030-3755	10.1159/000076147
GD; DR	2013	Ammerpohl, Ole; Bens, Susanne; Appari, Mahesh; Werner, Ralf; Korn, Bernhard; Drop, Stenvert L. S.; Verheijen, Frans; van der Zwan, Yvonne; Bunch, Trevor; Hughes, Ieuan; Cools, Martine; Riepe, Felix G.; Hiort, Olaf; Siebert, Reiner; Holterhus, Paul-Martin	Androgen receptor function links human sexual dimorphism to DNA methylation	PloS One	1932-6203	10.1371/journal.pone.0073288
DR; RE	2009	Appari, Mahesh; Werner, Ralf; Wünsch, Lutz; Cario, Gunnar; Demeter, Janos; Hiort, Olaf; Riepe, Felix; Brooks, James D.; Holterhus, Paul-Martin	Apolipoprotein D (APOD) is a putative biomarker of androgen receptor function in androgen insensitivity syndrome	Journal of Molecular Medicine	1432-1440	10.1007/s00109-009-0462-3
DR	2014	Aregger, Fabienne; Uehlinger, Dominik E.; Witowski, Janusz; Brunisholz, René A.; Hunziker, Peter; Frey, Felix J.; Jörres, Achim	Identification of IGFBP-7 by urinary proteomics as a novel prognostic marker in early acute kidney injury	Kidney International	1523-1755	10.1038/ki.2013.363
DR	2004	Ashida, Shingo; Nakagawa, Hidewaki; Katagiri, Toyomasa; Furihata, Mutsuo; Iiizumi, Megumi; Anazawa, Yoshio; Tsunoda, Tatsuhiko; Takata, Ryo; Kasahara, Kotaro; Miki, Tsuneharu; Fujioka, Tomoaki; Shuin, Taro; Nakamura, Yusuke	Molecular features of the transition from prostatic intraepithelial neoplasia (PIN) to prostate cancer: genome-wide gene-expression profiles of prostate cancers and PINs	Cancer Research	0008-5472	10.1158/0008-5472.CAN-04-0020
DR	1995	Aspinall, J. O.; Bentel, J. M.; Horsfall, D. J.; Haagensen, D. E.; Marshall, V. R.; Tilley, W. D.	Differential expression of apolipoprotein-D and prostate specific antigen in benign and malignant prostate tissues	The Journal of Urology	0022-5347	10.1097/00005392-199508000-00082
RE	2006	Baechle, Daniel; Flad, Thomas; Cansier, Alexander; Steffen, Heiko; Schittek, Birgit; Tolson, Jonathan; Herrmann, Timo; Dihazi, Hassan; Beck, Alexander; Mueller, Gerhard A.; Mueller, Margret; Stevanovic, Stefan; Garbe, Claus; Mueller, Claudia A.; Kalbacher, Hubert	Cathepsin D is present in human eccrine sweat and involved in the postsecretory processing of the antimicrobial peptide DCD-1L	The Journal of Biological Chemistry	0021-9258	10.1074/jbc.M504670200
DR; RE; GD	2013	Bajo-Grañeras, Raquel; Crespo-Sanjuan, Jesús; García-Centeno, Rosa M.; Garrote-Adrados, José Antonio; Gutierrez, Gabriel; García-Tejeiro, Manuel; Aguirre-Gervás, Beatriz; Calvo-Nieves, María D.; Bustamante, Rosa; Ganfornina, Maria D.; Sanchez, Diego	Expression and potential role of apolipoprotein D on the death-survival balance of human colorectal cancer cells under oxidative stress conditions	International Journal of Colorectal Disease	1432-1262	10.1007/s00384-012-1616-2
PP; RE; TOF	2011	Bajo-Grañeras, Raquel; Ganfornina, Maria D.; Martín-Tejedor, Esperanza; Sanchez, Diego	Apolipoprotein D mediates autocrine protection of astrocytes and controls their reactivity level, contributing to the functional maintenance of paraquat-challenged dopaminergic systems	Glia	1098-1136	10.1002/glia.21200
RE; TOF	2011	Bajo-Grañeras, Raquel; Sanchez, Diego; Gutierrez, Gabriel; González, Constancio; Do Carmo, Sonia; Rassart, Eric; Ganfornina, Maria D.	Apolipoprotein D alters the early transcriptional response to oxidative stress in the adult cerebellum	Journal of Neurochemistry	1471-4159	10.1111/j.1471-4159.2011.07266.x
DR; GD	1994	Baker, W. A.; Hitman, G. A.; Hawrami, K.; McCarthy, M. I.; Riikonen, A.; Tuomilehto-Wolf, E.; Nissinen, A.; Tuomilehto, J.; Mohan, V.; Viswanathan, M.	Apolipoprotein D gene polymorphism: a new genetic marker for type 2 diabetic subjects in Nauru and south India	Diabetic Medicine	0742-3071	10.1111/j.1464-5491.1994.tb00252.x
DR	1990	Balbín, M.; Freije, J. M.; Fueyo, A.; Sánchez, L. M.; López-Otín, C.	Apolipoprotein D is the major protein component in cyst fluid from women with human breast gross cystic disease	The Biochemical Journal	0264-6021	10.1042/bj2710803
DR	2004	Baris, Olivier; Savagner, Frédérique; Nasser, Valéry; Loriod, Béatrice; Granjeaud, Samuel; Guyetant, Serge; Franc, Brigitte; Rodien, Patrice; Rohmer, Vincent; Bertucci, François; Birnbaum, Daniel; Malthièry, Yves; Reynier, Pascal; Houlgatte, Rémi	Transcriptional profiling reveals coordinated up-regulation of oxidative metabolism genes in thyroid oncocytic tumors	The Journal of Clinical Endocrinology and Metabolism	0021-972X	10.1210/jc.2003-031238
RE	2008	Befort, K.; Filliol, D.; Darcq, E.; Ghate, A.; Matifas, A.; Lardenois, A.; Muller, J.; Thibault, C.; Dembele, D.; Poch, O.; Kieffer, B. L.	Gene expression is altered in the lateral hypothalamus upon activation of the mu opioid receptor	Annals of the New York Academy of Sciences	0077-8923	10.1196/annals.1417.028
DR; RE	2001	Belloir, B.; Kövari, E.; Surini-Demiri, M.; Savioz, A.	Altered apolipoprotein D expression in the brain of patients with Alzheimer disease	Journal of Neuroscience Research	0360-4012	10.1002/jnr.1054
MP; PP	2013	Bhatia, Surabhi; Jenner, Andrew M.; Li, Hongyun; Ruberu, Kalani; Spiro, Adena S.; Shepherd, Claire E.; Kril, Jillian J.; Kain, Nupur; Don, Anthony; Garner, Brett	Increased apolipoprotein D dimer formation in Alzheimer's disease hippocampus is associated with lipid conjugated diene levels	Journal of Alzheimer's disease: JAD	1875-8908	10.3233/JAD-122278
DR; TOF	2019	Bhatia, Surabhi; Kim, Woojin Scott; Shepherd, Claire E.; Halliday, Glenda M.	Apolipoprotein D Upregulation in Alzheimer's Disease but Not Frontotemporal Dementia	Journal of molecular neuroscience: MN	1559-1166	10.1007/s12031-018-1217-9
MP; PP	2012	Bhatia, Surabhi; Knoch, Bianca; Wong, Jenny; Kim, Woojin S.; Else, Paul L.; Oakley, Aaron J.; Garner, Brett	Selective reduction of hydroperoxyeicosatetraenoic acids to their hydroxy derivatives by apolipoprotein D: implications for lipid antioxidant activity and Alzheimer's disease	The Biochemical Journal	1470-8728	10.1042/BJ20111166
DR	2007	Bianchi-Frias, Daniella; Pritchard, Colin; Mecham, Brigham H.; Coleman, Ilsa M.; Nelson, Peter S.	Genetic background influences murine prostate gene expression: implications for cancer phenotypes	Genome Biology	1474-760X	10.1186/gb-2007-8-6-r117
DR; RE	2010	Bianchi-Frias, Daniella; Vakar-Lopez, Funda; Coleman, Ilsa M.; Plymate, Stephen R.; Reed, May J.; Nelson, Peter S.	The effects of aging on the molecular and cellular composition of the prostate microenvironment	PloS One	1932-6203	10.1371/journal.pone.0012501
DR	2012	Bidinotto, Lucas Tadeu; de Cicco, Ricardo López; Vanegas, Johana Erika; Santucci-Pereira, Julia; Vanden Heuvel, John Patrick; Washington, Sharlene; Aliaga, Cesar; Xu, Haifang; Russo, Irma H.; Manni, Andrea; El-Bayoumy, Karam; Russo, Jose	Fish oil alters tamoxifen-modulated expression of mRNAs that encode genes related to differentiation, proliferation, metastasis, and immune response in rat mammary tumors	Nutrition and Cancer	1532-7914	10.1080/01635581.2012.712736
CT; RE	1994	Blais, Y.; Sugimoto, K.; Carriere, M. C.; Haagensen, D. E.; Labrie, F.; Simard, J.	Potent stimulatory effect of interleukin-1 alpha on apolipoprotein D and gross cystic disease fluid protein-15 expression in human breast-cancer cells	International Journal of Cancer	0020-7136	10.1002/ijc.2910590319
RE	1995	Blais, Y.; Sugimoto, K.; Carrière, M. C.; Haagensen, D. E.; Labrie, F.; Simard, J.	Interleukin-6 inhibits the potent stimulatory action of androgens, glucocorticoids and interleukin-1 alpha on apolipoprotein D and GCDFP-15 expression in human breast cancer cells	International Journal of Cancer	0020-7136	10.1002/ijc.2910620614
RE	1994	Blanco-Vaca, F.; Gaubatz, J. W.; Bren, N.; Kottke, B. A.; Morrisett, J. D.; Guevara, J.	Identification and quantification of apolipoproteins in addition to apo[a] and apo B-100 in human lipoprotein[a]	Chemistry and Physics of Lipids	0009-3084	10.1016/0009-3084(94)90122-8
MP	1993	Blanco-Vaca, F.; Pownall, H. J.	Disulfide linked dimers of apolipoprotein D in urine	Electrophoresis	0173-0835	10.1002/elps.11501401175
MP	1992	Blanco-Vaca, F.; Via, D. P.; Yang, C. Y.; Massey, J. B.; Pownall, H. J.	Characterization of disulfide-linked heterodimers containing apolipoprotein D in human plasma lipoproteins	Journal of Lipid Research	0022-2275	10.1016/S0022-2275(20)41336-7
TOF	2010	Boer, Simone; Sanchez, Diego; Reinieren, Ivo; van den Boom, Tom; Udawela, Madhara; Scarr, Elizabeth; Ganfornina, Maria D.; Dean, Brian	Decreased kainate receptors in the hippocampus of apolipoprotein D knockout mice	Progress in Neuro-Psychopharmacology & Biological Psychiatry	1878-4216	10.1016/j.pnpbp.2009.11.016
MP	1980	Bojanovski, D.; Alaupovic, P.; McConathy, W. J.; Kelly, J. L.	Isolation and partial characterization of apolipoprotein D and lipoprotein D from baboon plasma	FEBS letters	0014-5793	10.1016/0014-5793(80)80191-8
MP	1995	Borghini, I.; Barja, F.; Pometta, D.; James, R. W.	Characterization of subpopulations of lipoprotein particles isolated from human cerebrospinal fluid	Biochimica Et Biophysica Acta	0006-3002	10.1016/0005-2760(94)00232-n
MP	2000	Böttcher, A.; Schlosser, J.; Kronenberg, F.; Dieplinger, H.; Knipping, G.; Lackner, K. J.; Schmitz, G.	Preparative free-solution isotachophoresis for separation of human plasma lipoproteins: apolipoprotein and lipid composition of HDL subfractions	Journal of Lipid Research	0022-2275	10.1016/S0022-2275(20)32032-0
CT; RE	1988	Bouma, M. E.; de Bandt, J. P.; Ayrault-Jarrier, M.; Burdin, J.; Verthier, N.; Raisonnier, A.	Immunoperoxidase localization of apolipoprotein D in human enterocytes and hepatocytes	Scandinavian Journal of Gastroenterology	0036-5521	10.3109/00365528809093897
RE	1990	Boyles, J. K.; Notterpek, L. M.; Anderson, L. J.	Accumulation of apolipoproteins in the regenerating and remyelinating mammalian peripheral nerve. Identification of apolipoprotein D, apolipoprotein A-IV, apolipoprotein E, and apolipoprotein A-I	The Journal of Biological Chemistry	0021-9258	10.1016/S0021-9258(18)38235-8
RE	1990	Boyles, J. K.; Notterpek, L. M.; Wardell, M. R.; Rall, S. C.	Identification, characterization, and tissue distribution of apolipoprotein D in the rat	Journal of Lipid Research	0022-2275	10.1016/S0022-2275(20)42112-1
MP; RE; TOF; PP	2014	Braesch-Andersen, Sten; Beckman, Lena; Paulie, Staffan; Kumagai-Braesch, Makiko	ApoD mediates binding of HDL to LDL and to growing T24 carcinoma	PloS One	1932-6203	10.1371/journal.pone.0115180
DR	2017	Brahimaj, Adela; Ligthart, Symen; Ikram, M. Arfan; Hofman, Albert; Franco, Oscar H.; Sijbrands, Eric J. G.; Kavousi, Maryam; Dehghan, Abbas	Serum Levels of Apolipoproteins and Incident Type 2 Diabetes: A Prospective Cohort Study	Diabetes Care	1935-5548	10.2337/dc16-1295
MP	2006	Breustedt, Daniel A.; Schönfeld, Dorian L.; Skerra, Arne	Comparative ligand-binding analysis of ten human lipocalins	Biochimica Et Biophysica Acta	0006-3002	10.1016/j.bbapap.2005.12.006
DR; RE	2006	Bujalska, I. J.; Quinkler, M.; Tomlinson, J. W.; Montague, C. T.; Smith, D. M.; Stewart, P. M.	Expression profiling of 11beta-hydroxysteroid dehydrogenase type-1 and glucocorticoid-target genes in subcutaneous and omental human preadipocytes	Journal of Molecular Endocrinology	0952-5041	10.1677/jme.1.02048
MP	1989	Camato, R.; Marcel, Y. L.; Milne, R. W.; Lussier-Cacan, S.; Weech, P. K.	Protein polymorphism of a human plasma apolipoprotein D antigenic epitope	Journal of Lipid Research	0022-2275	10.1016/S0022-2275(20)38304-8
DR	2019	Caparosa, Ellen M.; Sedgewick, Andrew J.; Zenonos, Georgios; Zhao, Yin; Carlisle, Diane L.; Stefaneanu, Lucia; Jankowitz, Brian T.; Gardner, Paul; Chang, Yue-Fang; Lariviere, William R.; LaFramboise, William A.; Benos, Panayiotis V.; Friedlander, Robert M.	Regional Molecular Signature of the Symptomatic Atherosclerotic Carotid Plaque	Neurosurgery	1524-4040	10.1093/neuros/nyy470
RE	2018	Carnes, Megan Ulmer; Allingham, R. Rand; Ashley-Koch, Allison; Hauser, Michael A.	Transcriptome analysis of adult and fetal trabecular meshwork, cornea, and ciliary body tissues by RNA sequencing	Experimental Eye Research	1096-0007	10.1016/j.exer.2016.11.021
DR	2007	Carreño, Guillermo; Del Casar, José M.; Corte, Ma Daniela; González, Luis O.; Bongera, Miguel; Merino, Antonio M.; Juan, Germán; Obregón, Raúl; Martínez, Enrique; Vizoso, Francisco J.	Local recurrence after mastectomy for breast cancer: analysis of clinicopathological, biological and prognostic characteristics	Breast Cancer Research and Treatment	0167-6806	10.1007/s10549-006-9310-0
RE	2006	Cha, Min-Ho; Kim, Il-Chul; Lee, Bong-Hee; Yoon, Yoosik	Baicalein inhibits adipocyte differentiation by enhancing COX-2 expression	Journal of Medicinal Food	1096-620X	10.1089/jmf.2006.9.145
DR; RE	2011	Chen, Hui; Li, Yingli; Du, Jie; Cao, Yan; Li, Xiaoli	Increased JNK1 activity contributes to the upregulation of ApoD in the apocrine secretory gland cells from axillary osmidrosis	Molecular and Cellular Biochemistry	1573-4919	10.1007/s11010-011-0830-5
RE (Duplicated data in Chen_2011)	2013	Chen, Hui; Yang, Guodong; Li, Yingli; Li, Xiaoli; Du, Jie	Expression of apolipoprotein D and androgen receptor in axillary osmidrosis and its molecular mechanism	International Journal of Clinical and Experimental Medicine	1940-5901	23936587
DR; GD	1995	Chen, J.; Heerdt, B. G.; Augenlicht, L. H.	Presence and instability of repetitive elements in sequences the altered expression of which characterizes risk for colonic cancer	Cancer Research	0008-5472	7805030
GD; TOF	2008	Chen, Yan; Jia, Longfei; Wei, Cuibai; Wang, Fen; Lv, Haiyan; Jia, Jianping	Association between polymorphisms in the apolipoprotein D gene and sporadic Alzheimer's disease	Brain Research	0006-8993	10.1016/j.brainres.2008.07.018
RE	2007	Chen, Yi-Wen; Gregory, Chris M.; Scarborough, Mark T.; Shi, Rongye; Walter, Glenn A.; Vandenborne, Krista	Transcriptional pathways associated with skeletal muscle disuse atrophy in humans	Physiological Genomics	1531-2267	10.1152/physiolgenomics.00115.2006
CT; DR	2016	Cheow, Esther Sok Hwee; Cheng, Woo Chin; Lee, Chuen Neng; de Kleijn, Dominique; Sorokin, Vitaly; Sze, Siu Kwan	Plasma-derived Extracellular Vesicles Contain Predictive Biomarkers and Potential Therapeutic Targets for Myocardial Ischemic (MI) Injury	Molecular & cellular proteomics: MCP	1535-9484	10.1074/mcp.M115.055731
DR	1993	Cheung, M. C.; Mendez, A. J.; Wolf, A. C.; Knopp, R. H.	Characterization of apolipoprotein A-I- and A-II-containing lipoproteins in a new case of high density lipoprotein deficiency resembling Tangier disease and their effects on intracellular cholesterol efflux	The Journal of Clinical Investigation	0021-9738	10.1172/JCI116231
RE	2011	Chia, Wan-Jie; Dawe, Gavin S.; Ong, Wei-Yi	Expression and localization of the iron-siderophore binding protein lipocalin 2 in the normal rat brain and after kainate-induced excitotoxicity	Neurochemistry International	1872-9754	10.1016/j.neuint.2011.04.007
DR	1999	Clements, J. A.; Rohde, P.; Allen, V.; Hyland, V. J.; Samaratunga, M. L.; Tilley, W. D.; Lavin, M. F.; Gardiner, R. A.	Molecular detection of prostate cells in ejaculate and urethral washings in men with suspected prostate cancer	The Journal of Urology	0022-5347	10.1016/S0022-5347(01)61680-X
GD; RE	1996	Cofer, S.; Ross, S. R.	The murine gene encoding apolipoprotein D exhibits a unique expression pattern as compared to other species	Gene	0378-1119	10.1016/0378-1119(96)00099-6
DR	2006	Colin, C.; Baeza, N.; Bartoli, C.; Fina, F.; Eudes, N.; Nanni, I.; Martin, P.-M.; Ouafik, L.; Figarella-Branger, D.	Identification of genes differentially expressed in glioblastoma versus pilocytic astrocytoma using Suppression Subtractive Hybridization	Oncogene	0950-9232	10.1038/sj.onc.1209305
DR; RE	2009	Collins-Racie, L. A.; Yang, Z.; Arai, M.; Li, N.; Majumdar, M. K.; Nagpal, S.; Mounts, W. M.; Dorner, A. J.; Morris, E.; LaVallie, E. R.	Global analysis of nuclear receptor expression and dysregulation in human osteoarthritic articular cartilage: reduced LXR signaling contributes to catabolic metabolism typical of osteoarthritis	Osteoarthritis and Cartilage	1522-9653	10.1016/j.joca.2008.12.011
DR	2018	Contreras-Duarte, S.; Chen, P.; Andía, M.; Uribe, S.; Irarrázaval, P.; Kopp, S.; Kern, S.; Marsche, G.; Busso, D.; Wadsack, C.; Rigotti, A.	Attenuation of atherogenic apo B-48-dependent hyperlipidemia and high density lipoprotein remodeling induced by vitamin C and E combination and their beneficial effect on lethal ischemic heart disease in mice	Biological Research	0717-6287	10.1186/s40659-018-0183-6
RE	2015	Csősz, É; Emri, G.; Kalló, G.; Tsaprailis, G.; Tőzsér, J.	Highly abundant defense proteins in human sweat as revealed by targeted proteomics and label-free quantification mass spectrometry	Journal of the European Academy of Dermatology and Venereology: JEADV	1468-3083	10.1111/jdv.13221
DR	1977	Curry, M. D.; McConathy, W. J.; Alaupovic, P.	Quantitative determination of human apolipoprotein D by electroimmunoassay and radial immunodiffusion	Biochimica Et Biophysica Acta	0006-3002	10.1016/0005-2795(77)90059-9
DR	2019	Cury, Sarah Santiloni; de Moraes, Diogo; Freire, Paula Paccielli; de Oliveira, Grasieli; Marques, Douglas Venâncio Pereira; Fernandez, Geysson Javier; Dal-Pai-Silva, Maeli; Hasimoto, Érica Nishida; Dos Reis, Patricia Pintor; Rogatto, Silvia Regina; Carvalho, Robson Francisco	Tumor Transcriptome Reveals High Expression of IL-8 in Non-Small Cell Lung Cancer Patients with Low Pectoralis Muscle Area and Reduced Survival	Cancers	2072-6694	10.3390/cancers11091251
DR	1998	Dandoy-Dron, F.; Guillo, F.; Benboudjema, L.; Deslys, J. P.; Lasmézas, C.; Dormont, D.; Tovey, M. G.; Dron, M.	Gene expression in scrapie. Cloning of a new scrapie-responsive gene and the identification of increased levels of seven other mRNA transcripts	The Journal of Biological Chemistry	0021-9258	10.1074/jbc.273.13.7691
RE	2020	Dassati, Sarah; Schweigreiter, Rüdiger; Buechner, Susanne; Waldner, Andreas	Celecoxib promotes survival and upregulates the expression of neuroprotective marker genes in two different in vitro models of Parkinson's disease	Neuropharmacology	1873-7064	10.1016/j.neuropharm.2020.108378
RE	2009	de Magalhães, João Pedro; Curado, João; Church, George M.	Meta-analysis of age-related gene expression profiles identifies common signatures of aging	Bioinformatics (Oxford, England)	1367-4811	10.1093/bioinformatics/btp073
DR	2008	Dean, Brian; Digney, Alison; Sundram, Suresh; Thomas, Elizabeth; Scarr, Elizabeth	Plasma apolipoprotein E is decreased in schizophrenia spectrum and bipolar disorder	Psychiatry Research	0165-1781	10.1016/j.psychres.2007.05.008
RE	2006	Del Signore, Arianna; De Sanctis, Veronica; Di Mauro, Ernesto; Negri, Rodolfo; Perrone-Capano, Carla; Paggi, Paola	Gene expression pathways induced by axotomy and decentralization of rat superior cervical ganglion neurons	The European Journal of Neuroscience	0953-816X	10.1111/j.1460-9568.2005.04520.x
RE	2003	del Valle, Eva; Navarro, Ana; Astudillo, Aurora; Tolivia, Jorge	Apolipoprotein D expression in human brain reactive astrocytes	The Journal of Histochemistry and Cytochemistry	0022-1554	10.1177/002215540305101005
DR; RE	2016	Del Valle, Eva; Navarro, Ana; Martínez-Pinilla, Eva; Torices, Silvia; Tolivia, Jorge	Apo J and Apo D: Complementary or Antagonistic Roles in Alzheimer's Disease?	Journal of Alzheimer's disease: JAD	1875-8908	10.3233/JAD-160032
RE	2012	Delattre, Caroline; Winstall, Eric; Lessard, Christian; Donovan, Mark; Simonetti, Lucie; Minondo, Anne-Marie; Faure, Robert; Calvo, Ezequiel; Coutet, Julie; Verschoore, Michèle; Chaussade, Véronique; Castiel-Higounenc, Isabelle; Labrie, Fernand; Leclaire, Jacques; Bernard, Dominique	Proteomic analysis identifies new biomarkers for postmenopausal and dry skin	Experimental Dermatology	1600-0625	10.1111/j.1600-0625.2011.01434.x
DR	2018	Deng, Peng; Zeng, Jianchun; Li, Jie; Feng, Wenjun; Chen, Jinlun; Zeng, Yirong	Screening of Serum Protein Markers for Avascular Osteonecrosis of Femoral Head Differentially Expressed after Treatment with Yuanshi Shengmai Chenggu Tablets	BioMed Research International	2314-6141	10.1155/2018/5692735
GD; TOF	2002	Desai, Purnima P.; Bunker, Clareann H.; Ukoli, Flora A. M.; Kamboh, M. Ilyas	Genetic variation in the apolipoprotein D gene among African blacks and its significance in lipid metabolism	Atherosclerosis	0021-9150	10.1016/s0021-9150(02)00012-6
DR; GD	2003	Desai, Purnima P.; Hendrie, Hugh C.; Evans, Rebecca M.; Murrell, Jill R.; DeKosky, Steven T.; Kamboh, M. Ilyas	Genetic variation in apolipoprotein D affects the risk of Alzheimer disease in African-Americans	American Journal of Medical Genetics. Part B, Neuropsychiatric Genetics	1552-4841	10.1002/ajmg.b.10798
DR; RE	2005	Desai, Purnima P.; Ikonomovic, Milos D.; Abrahamson, Eric E.; Hamilton, Ronald L.; Isanski, Barbara A.; Hope, Caroline E.; Klunk, William E.; DeKosky, Steven T.; Kamboh, M. Ilyas	Apolipoprotein D is a component of compact but not diffuse amyloid-beta plaques in Alzheimer's disease temporal cortex	Neurobiology of Disease	0969-9961	10.1016/j.nbd.2005.04.012
DR; RE	2018	Desmarais, Frederik; Bergeron, Karl-F.; Lacaille, Michel; Lemieux, Isabelle; Bergeron, Jean; Biron, Simon; Rassart, Eric; Joanisse, Denis R.; Mauriege, Pascale; Mounier, Catherine	High ApoD protein level in the round ligament fat depot of severely obese women is associated with an improved inflammatory profile	Endocrine	1559-0100	10.1007/s12020-018-1621-5
TOF	2019	Desmarais, Frederik; Bergeron, Karl-F.; Rassart, Eric; Mounier, Catherine	Apolipoprotein D overexpression alters hepatic prostaglandin and omega fatty acid metabolism during the development of a non-inflammatory hepatic steatosis	Biochimica Et Biophysica Acta. Molecular and Cell Biology of Lipids	1879-2618	10.1016/j.bbalip.2019.01.001
GD; RE	2020	Diez-Hermano, Sergio; Mejias, Andres; Sanchez, Diego; Gutierrez, Gabriel; Ganfornina, Maria D.	Control of the neuroprotective Lipocalin Apolipoprotein D expression by alternative promoter regions and differentially expressed mRNA 5' UTR variants	PloS One	1932-6203	10.1371/journal.pone.0234857
DR	1994	Díez-Itza, I.; Vizoso, F.; Merino, A. M.; Sánchez, L. M.; Tolivia, J.; Fernández, J.; Ruibal, A.; López-Otín, C.	Expression and prognostic significance of apolipoprotein D in breast cancer	The American Journal of Pathology	0002-9440	8311115
MP	1990	Dilley, W. G.; Haagensen, D. E.; Cox, C. E.; Wells, S. A.	Immunologic and steroid binding properties of the GCDFP-24 protein isolated from human breast gross cystic disease fluid	Breast Cancer Research and Treatment	0167-6806	10.1007/BF01806333
RE	2009	Do Carmo, Sonia; Forest, Jean-Claude; Giguère, Yves; Masse, André; Lafond, Julie; Rassart, Eric	Modulation of Apolipoprotein D levels in human pregnancy and association with gestational weight gain	Reproductive biology and endocrinology: RB&E	1477-7827	10.1186/1477-7827-7-92
TOF	2009	Do Carmo, Sonia; Fournier, David; Mounier, Catherine; Rassart, Eric	Human apolipoprotein D overexpression in transgenic mice induces insulin resistance and alters lipid metabolism	American Journal of Physiology. Endocrinology and Metabolism	0193-1849	10.1152/ajpendo.90725.2008
DR; RE; TOF	2008	Do Carmo, Sonia; Jacomy, Hélène; Talbot, Pierre J.; Rassart, Eric	Neuroprotective effect of apolipoprotein D against human coronavirus OC43-induced encephalitis in mice	The Journal of Neuroscience	1529-2401	10.1523/JNEUROSCI.2644-08.2008
CT; GD; RE	2007	Do Carmo, Sonia; Levros, Louis-Charles; Rassart, Eric	Modulation of apolipoprotein D expression and translocation under specific stress conditions	Biochimica Et Biophysica Acta	0006-3002	10.1016/j.bbamcr.2007.03.007
GD; RE	2002	Do Carmo, Sonia; Séguin, Diane; Milne, Ross; Rassart, Eric	Modulation of apolipoprotein D and apolipoprotein E mRNA expression by growth arrest and identification of key elements in the promoter	The Journal of Biological Chemistry	0021-9258	10.1074/jbc.M105057200
DR	2006	Doane, A. S.; Danso, M.; Lal, P.; Donaton, M.; Zhang, L.; Hudis, C.; Gerald, W. L.	An estrogen receptor-negative breast cancer subset characterized by a hormonally regulated transcriptional program and response to androgen	Oncogene	0950-9232	10.1038/sj.onc.1209415
GD	1987	Drayna, D. T.; McLean, J. W.; Wion, K. L.; Trent, J. M.; Drabkin, H. A.; Lawn, R. M.	Human apolipoprotein D gene: gene sequence, chromosome localization, and homology to the alpha 2u-globulin superfamily	DNA (Mary Ann Liebert, Inc.)	0198-0238	10.1089/dna.1987.6.199
GD; RE	1986	Drayna, D.; Fielding, C.; McLean, J.; Baer, B.; Castro, G.; Chen, E.; Comstock, L.; Henzel, W.; Kohr, W.; Rhee, L.	Cloning and expression of human apolipoprotein D cDNA	The Journal of Biological Chemistry	0021-9258	10.1016/S0021-9258(18)66599-8
GD	1987	Drayna, D.; Scott, J. D.; Lawn, R.	Multiple RFLPs at the human apolipoprotein D (APOD) locus	Nucleic Acids Research	0305-1048	10.1093/nar/15.22.9617
DR; RE	2014	Edlow, Andrea G.; Vora, Neeta L.; Hui, Lisa; Wick, Heather C.; Cowan, Janet M.; Bianchi, Diana W.	Maternal obesity affects fetal neurodevelopmental and metabolic gene expression: a pilot study	PloS One	1932-6203	10.1371/journal.pone.0088661
MP; PP	2007	Eichinger, Andreas; Nasreen, Amber; Kim, Hyun Jin; Skerra, Arne	Structural insight into the dual ligand specificity and mode of high density lipoprotein association of apolipoprotein D	The Journal of Biological Chemistry	0021-9258	10.1074/jbc.M703552200
GD	1989	Eichner, J. E.; Kuller, L. H.; Ferrell, R. E.; Kamboh, M. I.	Phenotypic effects of apolipoprotein structural variation on lipid profiles. IV. Apolipoprotein polymorphisms in a small group of black women from the healthy women study	Genetic Epidemiology	0741-0395	10.1002/gepi.1370060605
RE	2012	Eigeliene, Natalija; Elo, Teresa; Linhala, Mari; Hurme, Saija; Erkkola, Risto; Härkönen, Pirkko	Androgens inhibit the stimulatory action of 17β-estradiol on normal human breast tissue in explant cultures	The Journal of Clinical Endocrinology and Metabolism	1945-7197	10.1210/jc.2011-3228
PP; RE; TOF	2020	El-Darzi, Nicole; Mast, Natalia; Petrov, Alexey M.; Dao, Tung; Astafev, Artem A.; Saadane, Aicha; Prendergast, Erin; Schwarz, Emmy; Bederman, Ilya; Pikuleva, Irina A.	Studies of ApoD-/- and ApoD-/-ApoE-/- mice uncover the APOD significance for retinal metabolism, function, and status of chorioretinal blood vessels	Cellular and molecular life sciences: CMLS	1420-9071	10.1007/s00018-020-03546-3
RE	1995	Escribano, J.; Ortego, J.; Coca-Prados, M.	Isolation and characterization of cell-specific cDNA clones from a subtractive library of the ocular ciliary body of a single normal human donor: transcription and synthesis of plasma proteins	Journal of Biochemistry	0021-924X	10.1093/jb/118.5.921
MP	1980	Fielding, P E; Fielding, C J	A cholesteryl ester transfer complex in human plasma.	Proceedings of the National Academy of Sciences of the United States of America	0027-8424	10.1073/pnas.77.6.3327
DR	2006	Flatscher-Bader, Traute; Wilce, Peter A.	Chronic smoking and alcoholism change expression of selective genes in the human prefrontal cortex	Alcoholism, Clinical and Experimental Research	0145-6008	10.1111/j.1530-0277.2006.00106.x
RE	2019	Flores, Rhonda; Jin, Xueting; Chang, Janet; Zhang, Connie; Cogan, David G.; Schaefer, Ernst J.; Kruth, Howard S.	LCAT, ApoD, and ApoA1 Expression and Review of Cholesterol Deposition in the Cornea	Biomolecules	2218-273X	10.3390/biom9120785
DR	2009	Fontaine, Jean-Fred; Mirebeau-Prunier, Delphine; Raharijaona, Mahatsangy; Franc, Brigitte; Triau, Stephane; Rodien, Patrice; Goëau-Brissonniére, Olivier; Karayan-Tapon, Lucie; Mello, Marielle; Houlgatte, Rémi; Malthiery, Yves; Savagner, Frédérique	Increasing the number of thyroid lesions classes in microarray analysis improves the relevance of diagnostic markers	PloS One	1932-6203	10.1371/journal.pone.0007632
DR	2019	Forster, Catherine S.; Haffey, Wendy D.; Bennett, Michael; Greis, Kenneth D.; Devarajan, Prasad	Identification of Urinary CD44 and Prosaposin as Specific Biomarkers of Urinary Tract Infections in Children With Neurogenic Bladders	Biomarker Insights	1177-2719	10.1177/1177271919835570
MP	1989	Francone, O. L.; Gurakar, A.; Fielding, C.	Distribution and functions of lecithin:cholesterol acyltransferase and cholesteryl ester transfer protein in plasma lipoproteins. Evidence for a functional unit containing these activities together with apolipoproteins A-I and D that catalyzes the esterification and transfer of cell-derived cholesterol	The Journal of Biological Chemistry	0021-9258	10.1016/S0021-9258(18)83541-4
DR; RE	1999	Franz, G.; Reindl, M.; Patel, S. C.; Beer, R.; Unterrichter, I.; Berger, T.; Schmutzhard, E.; Poewe, W.; Kampfl, A.	Increased expression of apolipoprotein D following experimental traumatic brain injury	Journal of Neurochemistry	0022-3042	10.1046/j.1471-4159.1999.0731615.x
RE	2007	Fujita, T.; Iwata, T.; Shiba, H.; Igarashi, A.; Hirata, R.; Takeda, K.; Mizuno, N.; Tsuji, K.; Kawaguchi, H.; Kato, Y.; Kurihara, H.	Identification of marker genes distinguishing human periodontal ligament cells from human mesenchymal stem cells and human gingival fibroblasts	Journal of Periodontal Research	0022-3484	10.1111/j.1600-0765.2006.00944.x
DR	2008	Galamb, Orsolya; Sipos, Ferenc; Solymosi, Norbert; Spisák, Sándor; Krenács, Tibor; Tóth, Kinga; Tulassay, Zsolt; Molnár, Béla	Diagnostic mRNA expression patterns of inflamed, benign, and malignant colorectal biopsy specimen and their correlation with peripheral blood results	Cancer Epidemiology, Biomarkers & Prevention	1055-9965	10.1158/1055-9965.EPI-08-0231
RE; TOF	2008	Ganfornina, Maria D.; Do Carmo, Sonia; Lora, Jose M.; Torres-Schumann, Sonia; Vogel, Marci; Allhorn, Maria; González, Constancio; Bastiani, Michael J.; Rassart, Eric; Sanchez, Diego	Apolipoprotein D is involved in the mechanisms regulating protection from oxidative stress	Aging Cell	1474-9726	10.1111/j.1474-9726.2008.00395.x
PP; TOF	2010	Ganfornina, Maria D.; Do Carmo, Sonia; Martínez, Eva; Tolivia, Jorge; Navarro, Ana; Rassart, Eric; Sanchez, Diego	ApoD, a glia-derived apolipoprotein, is required for peripheral nerve functional integrity and a timely response to injury	Glia	1098-1136	10.1002/glia.21010
RE	2005	Ganfornina, María D.; Sánchez, Diego; Pagano, Aldo; Tonachini, Laura; Descalzi-Cancedda, Fiorella; Martínez, Salvador	Molecular characterization and developmental expression pattern of the chicken apolipoprotein D gene: implications for the evolution of vertebrate lipocalins	Developmental Dynamics	1058-8388	10.1002/dvdy.20193
PP; RE	2016	Gao, Guang-Qi; Song, Li-Shuang; Tong, Bin; Li, Guang-Peng	Expression levels of GSTA2 and APOD genes might be associated with carotenoid coloration in golden pheasant (Chrysolophus pictus) plumage	Zoological Research	0254-5853	10.13918/j.issn.2095-8137.2016.3.144
DR; MP; PP; RE; TOF	2014	García-Mateo, Nadia; Ganfornina, Maria D.; Montero, Olimpio; Gijón, Miguel A.; Murphy, Robert C.; Sanchez, Diego	Schwann cell-derived Apolipoprotein D controls the dynamics of post-injury myelin recognition and degradation	Frontiers in Cellular Neuroscience	1662-5102	10.3389/fncel.2014.00374
PP; RE; TOF	2018	García-Mateo, Nadia; Pascua-Maestro, Raquel; Pérez-Castellanos, Alberto; Lillo, Concepción; Sanchez, Diego; Ganfornina, Maria D.	Myelin extracellular leaflet compaction requires apolipoprotein D membrane management to optimize lysosomal-dependent recycling and glycocalyx removal	Glia	1098-1136	10.1002/glia.23274
DR	2020	Geng, Yu-Jia; Li, Tian; Wen, Lei; Gao, Hai; Yuan, Ju; Liu, Wei-Chi; Shao, Ying	Percutaneous Interstitial Nd:YAG Laser Therapy for Axillary Osmidrosis	Lasers in Surgery and Medicine	1096-9101	10.1002/lsm.23187
RE	2013	Germeyer, Ariane; Capp, Edison; Schlicksupp, Franziska; Jauckus, Julia; von Rango, Ulrike; von Wolff, Michael; Strowitzki, Thomas	Cell-type specific expression and regulation of apolipoprotein D and E in human endometrium	European Journal of Obstetrics, Gynecology, and Reproductive Biology	1872-7654	10.1016/j.ejogrb.2013.06.043
DR; RE	1995	Gillen, C.; Gleichmann, M.; Spreyer, P.; Müller, H. W.	Differentially expressed genes after peripheral nerve injury	Journal of Neuroscience Research	0360-4012	10.1002/jnr.490420203
DR	2003	Glöckner, F.; Ohm, T. G.	Hippocampal apolipoprotein D level depends on Braak stage and APOE genotype	Neuroscience	0306-4522	10.1016/s0306-4522(03)00529-3
MP	2000	Goessling, W.; Zucker, S. D.	Role of apolipoprotein D in the transport of bilirubin in plasma	American Journal of Physiology. Gastrointestinal and Liver Physiology	0193-1857	10.1152/ajpgi.2000.279.2.G356
DR	2007	Gonzalez, L. O.; Corte, M. D.; Junquera, S.; Bongera, M.; Rodriguez, J. C.; Vizoso, F. J.	Expression of androgen receptor and two androgen-induced proteins (apolipoprotein D and pepsinogen C) in ductal carcinoma in situ of the breast	Histopathology	0309-0167	10.1111/j.1365-2559.2007.02687.x
DR	2003	Gottsch, John D.; Bowers, Amanda L.; Margulies, Elliott H.; Seitzman, Gerami D.; Kim, Sean W.; Saha, Saurabh; Jun, Albert S.; Stark, Walter J.; Liu, Sammy H.	Serial analysis of gene expression in the corneal endothelium of Fuchs' dystrophy	Investigative Ophthalmology & Visual Science	0146-0404	10.1167/iovs.02-0300
GD	2019	Gu, Langyu; Xia, Canwei	Cluster expansion of apolipoprotein D (ApoD) genes in teleost fishes	BMC evolutionary biology	1471-2148	10.1186/s12862-018-1323-x
DR	2002	Gutmann, David H.; Hedrick, Nicolé M.; Li, Jun; Nagarajan, Rakesh; Perry, Arie; Watson, Mark A.	Comparative gene expression profile analysis of neurofibromatosis 1-associated and sporadic pilocytic astrocytomas	Cancer Research	0008-5472	11929829
DR; GD	2019	Guven, Gamze; Vurgun, Eren; Bilgic, Basar; Hanagasi, Hasmet; Gurvit, Hakan; Ozer, Ebru; Lohmann, Ebba; Erginel-Unaltuna, Nihan	Association between selected cholesterol-related gene polymorphisms and Alzheimer's disease in a Turkish cohort	Molecular Biology Reports	1573-4978	10.1007/s11033-019-04619-8
MP	1979	Haagensen, Darrow E., Jr.; Mazoujian, Gwen; Dilley, William G.; Pedersen, Carl E.; Kister, Sven J.; Wells, Samuel A., Jr.	Breast Gross Cystic Disease Fluid Analysis. I. Isolation and Radioimmunoassay for a Major Component Protein	JNCI: Journal of the National Cancer Institute	0027-8874	10.1093/jnci/62.2.239
DR	1985	Haffner, S. M.; Applebaum-Bowden, D.; Wahl, P. W.; Hoover, J. J.; Warnick, G. R.; Albers, J. J.; Hazzard, W. R.	Epidemiological correlates of high density lipoprotein subfractions, apolipoproteins A-I, A-II, and D, and lecithin cholesterol acyltransferase. Effects of smoking, alcohol, and adiposity	Arteriosclerosis (Dallas, Tex.)	0276-5047	10.1161/01.atv.5.2.169
DR	1996	Hall, R. E.; Aspinall, J. O.; Horsfall, D. J.; Birrell, S. N.; Bentel, J. M.; Sutherland, R. L.; Tilley, W. D.	Expression of the androgen receptor and an androgen-responsive protein, apolipoprotein D, in human breast cancer	British Journal of Cancer	0007-0920	10.1038/bjc.1996.513
DR	2004	Hall, R. E.; Horsfall, D. J.; Stahl, J.; Vivekanandan, S.; Ricciardelli, C.; Stapleton, A. M. F.; Scardino, P. T.; Neufing, P.; Tilley, Wayne D.	Apolipoprotein-D: a novel cellular marker for HGPIN and prostate cancer	The Prostate	0270-4137	10.1002/pros.10343
DR	2004	Hansen, Lars; Gaster, Michael; Oakeley, Edward J.; Brusgaard, Klaus; Damsgaard Nielsen, Eva-Maria; Beck-Nielsen, Henning; Pedersen, Oluf; Hemmings, Brian A.	Expression profiling of insulin action in human myotubes: induction of inflammatory and pro-angiogenic pathways in relationship with glycogen synthesis and type 2 diabetes	Biochemical and Biophysical Research Communications	0006-291X	10.1016/j.bbrc.2004.08.146
DR; GD	2006	Hansen, T.; Hemmingsen, R. P.; Wang, A. G.; Olsen, L.; Timm, S.; Søeby, K.; Jakobsen, K. D.; Fenger, M.; Parnas, J.; Rasmussen, H. B.; Werge, T.	Apolipoprotein D is associated with long-term outcome in patients with schizophrenia	The Pharmacogenomics Journal	1470-269X	10.1038/sj.tpj.6500350
RE	1997	Hardardóttir, I.; Sipe, J.; Moser, A. H.; Fielding, C. J.; Feingold, K. R.; Grünfeld, C.	LPS and cytokines regulate extra hepatic mRNA levels of apolipoproteins during the acute phase response in Syrian hamsters	Biochimica Et Biophysica Acta	0006-3002	10.1016/s0005-2760(96)00143-9
RE	2000	Harding, C.; Osundeko, O.; Tetlow, L.; Faragher, E. B.; Howell, A.; Bundred, N. J.	Hormonally-regulated proteins in breast secretions are markers of target organ sensitivity	British Journal of Cancer	0007-0920	10.1054/bjoc.1999.0926
RE	1999	Hargreaves, D. F.; Potten, C. S.; Harding, C.; Shaw, L. E.; Morton, M. S.; Roberts, S. A.; Howell, A.; Bundred, N. J.	Two-week dietary soy supplementation has an estrogenic effect on normal premenopausal breast	The Journal of Clinical Endocrinology and Metabolism	0021-972X	10.1210/jcem.84.11.6152
RE	2015	Hatzirodos, Nicholas; Hummitzsch, Katja; Irving-Rodgers, Helen F.; Rodgers, Raymond J.	Transcriptome comparisons identify new cell markers for theca interna and granulosa cells from small and large antral ovarian follicles	PloS One	1932-6203	10.1371/journal.pone.0119800
PP; TOF	2009	He, Xin; Jittiwat, Jinatta; Kim, Ji-Hyun; Jenner, Andrew M.; Farooqui, Akhlaq A.; Patel, Shutish C.; Ong, Wei-Yi	Apolipoprotein D modulates F2-isoprostane and 7-ketocholesterol formation and has a neuroprotective effect on organotypic hippocampal cultures after kainate-induced excitotoxic injury	Neuroscience Letters	1872-7972	10.1016/j.neulet.2009.03.038
DR; GD	2004	Helisalmi, Seppo; Hiltunen, Mikko; Vepsäläinen, Saila; Iivonen, Susan; Corder, Elizabeth H.; Lehtovirta, Maarit; Mannermaa, Arto; Koivisto, Anne Maria; Soininen, Hilkka	Genetic variation in apolipoprotein D and Alzheimer's disease	Journal of Neurology	0340-5354	10.1007/s00415-004-0470-8
PP	2021	Henri, Patricia; Rumeau, Dominique	Ectopic expression of human apolipoprotein D in Arabidopsis plants lacking chloroplastic lipocalin partially rescues sensitivity to drought and oxidative stress	Plant physiology and biochemistry: PPB	1873-2690	10.1016/j.plaphy.2020.11.009
DR	2017	Herzig, Karl-Heinz; Leppäluoto, Juhani; Jokelainen, Jari; Meugnier, Emmanuelle; Pesenti, Sandra; Selänne, Harri; Mäkelä, Kari A.; Ahola, Riikka; Jämsä, Timo; Vidal, Hubert; Keinänen-Kiukaanniemi, Sirkka	Low level activity thresholds for changes in NMR biomarkers and genes in high risk subjects for Type 2 Diabetes	Scientific Reports	2045-2322	10.1038/s41598-017-09753-6
CT; RE; TOF	2005	Hildebrand, Michael S.; de Silva, Michelle G.; Klockars, Tuomas; Solares, C. Arturo; Hirose, Keiko; Smith, Jonathan D.; Patel, Shutish C.; Dahl, Hans-Henrik M.	Expression of the carrier protein apolipoprotein D in the mouse inner ear	Hearing Research	0378-5955	10.1016/j.heares.2004.08.018
MP	1989	Holmquist, L.	Separation of free and apolipoprotein D-associated human plasma lecithin: cholesterol acyltransferase	Journal of Biochemical and Biophysical Methods	0165-022X	10.1016/0165-022x(89)90054-7
MP; RE	1990	Holmquist, L.	Identification and quantification of apolipoprotein D in normal human urine	Electrophoresis	0173-0835	10.1002/elps.1150110119
RE	1996	Holmquist, L.; Fredrikson, S.; Vesterberg, O.	A zone immunoelectrophoresis assay method for quantification of apolipoprotein D in human cerebrospinal fluid	Journal of Biochemical and Biophysical Methods	0165-022X	10.1016/0165-022x(95)00041-o
RE	1991	Holmquist, L.; Vesterberg, O.	Quantification of apolipoprotein D in human urine by zone immunoelectrophoresis assay: a methodological and clinical study	Journal of Biochemical and Biophysical Methods	0165-022X	10.1016/0165-022x(91)90007-j
DR	1993	Holmquist, L.; Vesterberg, O.; Persson, B.	Apolipoprotein D and alpha 1-microglobulin in human urine: effect of cadmium exposure	International Archives of Occupational and Environmental Health	0340-0131	10.1007/BF00381093
MP; RE	1995	Holzfeind, P.; Merschak, P.; Dieplinger, H.; Redl, B.	The human lacrimal gland synthesizes apolipoprotein D mRNA in addition to tear prealbumin mRNA, both species encoding members of the lipocalin superfamily	Experimental Eye Research	0014-4835	10.1016/s0014-4835(05)80145-9
RE	2019	Hornig, Nadine C.; Demiri, Jeta; Rodens, Pascal; Murga Penas, Eva Maria; Caliebe, Almuth; Eckstein, Anne Katrin; Schweikert, Hans-Udo; Audi, Laura; Hiort, Olaf; Werner, Ralf; Kulle, Alexandra E.; Ammerpohl, Ole; Holterhus, Paul-Martin	Reduced Androgen Receptor Expression in Genital Skin Fibroblasts From Patients With 45,X/46,XY Mosaicism	The Journal of Clinical Endocrinology and Metabolism	1945-7197	10.1210/jc.2019-00108
CT; RE	2001	Hu, C. Y.; Ong, W. Y.; Sundaram, R. K.; Chan, C.; Patel, S. C.	Immunocytochemical localization of apolipoprotein D in oligodendrocyte precursor-like cells, perivascular cells, and pericytes in the human cerebral cortex	Journal of Neurocytology	0300-4864	10.1023/a:1012797623620
DR	2018	Hu, Chenggong; Zhou, Yongfang; Liu, Chang; Kang, Yan	A novel scoring system for gastric cancer risk assessment based on the expression of three CLIP4 DNA methylation-associated genes	International Journal of Oncology	1791-2423	10.3892/ijo.2018.4433
DR	2015	Hueging, Kathrin; Weller, Romy; Doepke, Mandy; Vieyres, Gabrielle; Todt, Daniel; Wölk, Benno; Vondran, Florian W. R.; Geffers, Robert; Lauber, Chris; Kaderali, Lars; Penin, François; Pietschmann, Thomas	Several Human Liver Cell Expressed Apolipoproteins Complement HCV Virus Production with Varying Efficacy Conferring Differential Specific Infectivity to Released Viruses	PloS One	1932-6203	10.1371/journal.pone.0134529
RE	2004	Hummasti, Sarah; Laffitte, Bryan A.; Watson, Michael A.; Galardi, Cristin; Chao, Lily C.; Ramamurthy, Lakshman; Moore, John T.; Tontonoz, Peter	Liver X receptors are regulators of adipocyte gene expression but not differentiation: identification of apoD as a direct target	Journal of Lipid Research	0022-2275	10.1194/jlr.M300312-JLR200
DR	2005	Hunter, Stephen B.; Varma, Vijay; Shehata, Bahig; Nolen, J. D. L.; Cohen, Cynthia; Olson, Jeffrey J.; Ou, Chin-Yih	Apolipoprotein D expression in primary brain tumors: analysis by quantitative RT-PCR in formalin-fixed, paraffin-embedded tissue	The Journal of Histochemistry and Cytochemistry	0022-1554	10.1369/jhc.4A6530.2005
DR	2005	Hunter, Stephen; Weiss, Sharon; Ou, Chen-Yih; Jaye, David; Young, Andrew; Wilcox, Josiah; Arbiser, Jack L.; Monson, David; Goldblum, John; Nolen, John D.; Varma, Vijay	Apolipoprotein D is down-regulated during malignant transformation of neurofibromas	Human Pathology	0046-8177	10.1016/j.humpath.2005.06.018
DR	2002	Hunter, Stephen; Young, Andrew; Olson, Jeffrey; Brat, Daniel J.; Bowers, Geoffrey; Wilcox, Josiah N.; Jaye, David; Mendrinos, Savvas; Neish, Andrew	Differential expression between pilocytic and anaplastic astrocytomas: identification of apolipoprotein D as a marker for low-grade, non-infiltrating primary CNS neoplasms	Journal of Neuropathology and Experimental Neurology	0022-3069	10.1093/jnen/61.3.275
RE	2020	Igarashi, Maki; Masunaga, Yohei; Hasegawa, Yuichi; Kinjo, Kenichi; Miyado, Mami; Saitsu, Hirotomo; Kato-Fukui, Yuko; Horikawa, Reiko; Okubo, Yomiko; Ogata, Tsutomu; Fukami, Maki	Nonsense-associated altered splicing of MAP3K1 in two siblings with 46,XY disorders of sex development	Scientific Reports	2045-2322	10.1038/s41598-020-74405-1
DR	2008	Iqbal, M. J.; Higginbotham, A.; Chickris, N.; Bollaert, M.; Rockway, S.; Banz, W. J.	A combination of CLA-DAG oil modifies the diabetic phenotype in male Zucker diabetic fatty rats	Hormone and Metabolic Research	0018-5043	10.1055/s-2008-1058063
RE	2005	Ishii, Masakazu; Koike, Chika; Igarashi, Akira; Yamanaka, Katsuyuki; Pan, Haiou; Higashi, Yukihito; Kawaguchi, Hiroyuki; Sugiyama, Masaru; Kamata, Nobuyuki; Iwata, Tomoyuki; Matsubara, Takehiro; Nakamura, Kozo; Kurihara, Hidemi; Tsuji, Koichiro; Kato, Yukio	Molecular markers distinguish bone marrow mesenchymal stem cells from fibroblasts	Biochemical and Biophysical Research Communications	0006-291X	10.1016/j.bbrc.2005.04.118
DR	1986	James, R. W.; Martin, B.; Pometta, D.; Grab, B.; Suenram, A.	Apoprotein D in a healthy, male population and in male myocardial infarction patients and their male, first-degree relatives	Atherosclerosis	0021-9150	10.1016/0021-9150(86)90086-9
DR	2020	Jankovic-Karasoulos, Tanja; Bianco-Miotto, Tina; Butler, Miriam S.; Butler, Lisa M.; McNeil, Catriona M.; O'Toole, Sandra A.; Millar, Ewan K. A.; Sakko, Andrew J.; Ruiz, Alexandra I.; Birrell, Stephen N.; Sutherland, Robert L.; Hickey, Theresa E.; Tilley, Wayne D.; Ricciardelli, Carmela	Elevated levels of tumour apolipoprotein D independently predict poor outcome in breast cancer patients	Histopathology	1365-2559	10.1111/his.14081
RE	2009	Jansen, Paula J.; Lütjohann, Dieter; Thelen, Karin M.; von Bergmann, Klaus; van Leuven, Fred; Ramaekers, Frans C. S.; Monique, Monique	Absence of ApoE upregulates murine brain ApoD and ABCA1 levels, but does not affect brain sterol levels, while human ApoE3 and human ApoE4 upregulate brain cholesterol precursor levels	Journal of Alzheimer's disease	1875-8908	10.3233/JAD-2009-1150
RE	2019	Jensen, Lasse D.; Hot, Belma; Ramsköld, Daniel; Germano, Raoul F. V.; Yokota, Chika; Giatrellis, Sarantis; Lauschke, Volker M.; Hubmacher, Dirk; Li, Minerva X.; Hupe, Mike; Arnold, Thomas D.; Sandberg, Rickard; Frisén, Jonas; Trusohamn, Marta; Martowicz, Agnieszka; Wisniewska-Kruk, Joanna; Nyqvist, Daniel; Adams, Ralf H.; Apte, Suneel S.; Vanhollebeke, Benoit; Stenman, Jan M.; Kele, Julianna	Disruption of the Extracellular Matrix Progressively Impairs Central Nervous System Vascular Maturation Downstream of β-Catenin Signaling	Arteriosclerosis, Thrombosis, and Vascular Biology	1524-4636	10.1161/ATVBAHA.119.312388
RE	2015	Jeong, J.; Bae, H.; Lim, W.; Bazer, F. W.; Song, G.	Diethylstilbestrol regulates expression of avian apolipoprotein D during regression and recrudescence of the oviduct and epithelial-derived ovarian carcinogenesis	Domestic Animal Endocrinology	1879-0054	10.1016/j.domaniend.2015.03.005
DR	2020	Jiang, Da; Jin, Hui; Zuo, Jing; Kong, Yan; Zhang, Xue; Dong, Qian; Xu, Zhihong; Li, Ying	Potential biomarkers screening to predict side effects of dexamethasone in different cancers	Molecular Genetics & Genomic Medicine	2324-9269	10.1002/mgg3.1160
DR	2019	Jiang, Ruilai; Rong, Chunjiao; Ke, Ronghu; Meng, Shuiyan; Yan, Xiumei; Ke, Honglin; Wu, Shaochang	Differential proteomic analysis of serum exosomes reveals alterations in progression of Parkinson disease	Medicine	1536-5964	10.1097/MD.0000000000017478
TOF	2011	Jiménez-Palomares, Margarita; Cózar-Castellano, Irene; Ganfornina, María Dolores; Sánchez, Diego; Perdomo, Germán	Genetic deficiency of apolipoprotein D in the mouse is associated with nonfasting hypertriglyceridemia and hyperinsulinemia	Metabolism: Clinical and Experimental	1532-8600	10.1016/j.metabol.2011.04.013
MP; PP; DR	2006	Jin, Dachuan; El-Tanani, Mohamed; Campbell, Frederick Charles	Identification of apolipoprotein D as a novel inhibitor of osteopontin-induced neoplastic transformation	International Journal of Oncology	1019-6439	17089001
DR	2010	Jinawath, Natini; Vasoontara, Chanont; Jinawath, Artit; Fang, Xueping; Zhao, Kejia; Yap, Kai-Lee; Guo, Tong; Lee, Cheng S.; Wang, Weijie; Balgley, Brian M.; Davidson, Ben; Wang, Tian-Li; Shih, Ie-Ming	Oncoproteomic analysis reveals co-upregulation of RELA and STAT5 in carboplatin resistant ovarian carcinoma	PloS One	1932-6203	10.1371/journal.pone.0011198
DR; RE	2000	Kalman, J.; McConathy, W.; Araoz, C.; Kasa, P.; Lacko, A. G.	Apolipoprotein D in the aging brain and in Alzheimer's dementia	Neurological Research	0161-6412	10.1080/01616412.2000.11740678
GD; MP	1989	Kamboh, M. I.; Albers, J. J.; Majumder, P. P.; Ferrell, R. E.	Genetic studies of human apolipoproteins. IX. Apolipoprotein D polymorphism and its relation to serum lipoprotein lipid levels	American Journal of Human Genetics	0002-9297	2741945
RE	2003	Kang, Mo K.; Kameta, Ayako; Shin, Ki-Hyuk; Baluda, Marcel A.; Kim, Hae-Ryun; Park, No-Hee	Senescence-associated genes in normal human oral keratinocytes	Experimental Cell Research	0014-4827	10.1016/s0014-4827(03)00061-2
DR	2003	Kang, Sang; Seo, Su; Hill, James; Kwon, Byungsuk; Lee, Hyeon; Cho, Hong; Vinay, Dass; Kwon, Byoung	Changes in gene expression in latent HSV-1-infected rabbit trigeminal ganglia following epinephrine iontophoresis	Current Eye Research	0271-3683	10.1076/ceyr.26.3.225.14894
RE	2002	Kao, L. C.; Tulac, S.; Lobo, S.; Imani, B.; Yang, J. P.; Germeyer, A.; Osteen, K.; Taylor, R. N.; Lessey, B. A.; Giudice, L. C.	Global gene profiling in human endometrium during the window of implantation	Endocrinology	0013-7227	10.1210/endo.143.6.8885
RE	2020	Kendal, Adrian R.; Layton, Thomas; Al-Mossawi, Hussein; Appleton, Louise; Dakin, Stephanie; Brown, Rick; Loizou, Constantinos; Rogers, Mark; Sharp, Robert; Carr, Andrew	Multi-omic single cell analysis resolves novel stromal cell populations in healthy and diseased human tendon	Scientific Reports	2045-2322	10.1038/s41598-020-70786-5
RE	2018	Kfir, Sigal; Basavaraja, Raghavendra; Wigoda, Noa; Ben-Dor, Shifra; Orr, Irit; Meidan, Rina	Genomic profiling of bovine corpus luteum maturation	PloS One	1932-6203	10.1371/journal.pone.0194456
RE	2003	Khan, M. M.; Parikh, V. V.; Mahadik, S. P.	Antipsychotic drugs differentially modulate apolipoprotein D in rat brain	Journal of Neurochemistry	0022-3042	10.1046/j.1471-4159.2003.01866.x
DR	2019	Khoonsari, Payam Emami; Ossipova, Elena; Lengqvist, Johan; Svensson, Camilla I.; Kosek, Eva; Kadetoff, Diana; Jakobsson, Per-Johan; Kultima, Kim; Lampa, Jon	The human CSF pain proteome	Journal of Proteomics	1876-7737	10.1016/j.jprot.2018.05.012
MP; PP	2019	Kielkopf, Claudia S.; Ghosh, Madhubrata; Anand, Ganesh S.; Brown, Simon H. J.	HDX-MS reveals orthosteric and allosteric changes in apolipoprotein-D structural dynamics upon binding of progesterone	Protein Science	1469-896X	10.1002/pro.3534
MP; PP	2018	Kielkopf, Claudia S.; Low, Jason K. K.; Mok, Yee-Foong; Bhatia, Surabhi; Palasovski, Tony; Oakley, Aaron J.; Whitten, Andrew E.; Garner, Brett; Brown, Simon H. J.	Identification of a novel tetrameric structure for human apolipoprotein-D	Journal of Structural Biology	1095-8657	10.1016/j.jsb.2018.05.012
MP; PP	2021	Kielkopf, Claudia S.; Whitten, Andrew E.; Garner, Brett; Brown, Simon H.J.	Small angle X-ray scattering analysis of ligand-bound forms of tetrameric apolipoprotein-D	Bioscience Reports	0144-8463	10.1042/BSR20201423
DR; RE	2001	Kim, D. S.; Lee, S. J.; Park, S. Y.; Yoo, H. J.; Kim, S. H.; Kim, K. J.; Cho, H. J.	Differentially expressed genes in rat dorsal root ganglia following peripheral nerve injury	Neuroreport	0959-4965	10.1097/00001756-200110290-00050
RE	2009	Kim, Woojin S.; Wong, Jenny; Weickert, Cynthia Shannon; Webster, Maree J.; Bahn, Sabine; Garner, Brett	Apolipoprotein-D expression is increased during development and maturation of the human prefrontal cortex	Journal of Neurochemistry	1471-4159	10.1111/j.1471-4159.2009.06031.x
CT; DR	2017	Klebaner, Daniella; Hamilton-Dutoit, Stephen; Ahern, Thomas; Crawford, Anatasha; Jakobsen, Thomas; Cronin-Fenton, Deirdre P.; Damkier, Per; Janssen, Emiel; Kjaersgaard, Anders; Ording, Anne Gulbech; Søiland, Håvard; Sørensen, Henrik Toft; Lash, Timothy L.; Hellberg, Ylva	Apolipoprotein D expression does not predict breast cancer recurrence among tamoxifen-treated patients	PloS One	1932-6203	10.1371/journal.pone.0171453
DR	2016	Kliuchnikova, Anna A.; Samokhina, Nadezhda I.; Ilina, Irina Y.; Karpov, Dmitry S.; Pyatnitskiy, Mikhail A.; Kuznetsova, Ksenia G.; Toropygin, Ilya Y.; Kochergin, Sergey A.; Alekseev, Igor B.; Zgoda, Victor G.; Archakov, Alexander I.; Moshkovskii, Sergei A.	Human aqueous humor proteome in cataract, glaucoma, and pseudoexfoliation syndrome	Proteomics	1615-9861	10.1002/pmic.201500423
RE	2001	Koch, S.; Donarski, N.; Goetze, K.; Kreckel, M.; Stuerenburg, H. J.; Buhmann, C.; Beisiegel, U.	Characterization of four lipoprotein classes in human cerebrospinal fluid	Journal of Lipid Research	0022-2275	10.1016/S0022-2275(20)31605-9
DR; RE	2020	Kopylov, Arthur T.; Papysheva, Olga; Gribova, Iveta; Kotaysch, Galina; Kharitonova, Lubov; Mayatskaya, Tatiana; Sokerina, Ekaterina; Kaysheva, Anna L.; Morozov, Sergey G.	Molecular pathophysiology of diabetes mellitus during pregnancy with antenatal complications	Scientific Reports	2045-2322	10.1038/s41598-020-76689-9
PP; RE; TOF	2009	Kosacka, J.; Gericke, M.; Nowicki, M.; Kacza, J.; Borlak, J.; Spanel-Borowski, K.	Apolipoproteins D and E3 exert neurotrophic and synaptogenic effects in dorsal root ganglion cell cultures	Neuroscience	1873-7544	10.1016/j.neuroscience.2009.04.073
RE	2011	Kosacka, Joanna; Schröder, Thomas; Bechmann, Ingo; Klöting, Nora; Nowicki, Marcin; Mittag, Anja; Gericke, Martin; Spanel-Borowski, Katharina; Blüher, Matthias	PACAP up-regulates the expression of apolipoprotein D in 3T3-L1 adipocytes. DRG/3T3-L1 co-cultures study	Neuroscience Research	1872-8111	10.1016/j.neures.2010.09.009
RE	2017	Kosarussavadi, Saritha; Pennington, Zachary T.; Covell, Jeremy; Blaisdell, Aaron P.; Schlinger, Barney A.	Across sex and age: Learning and memory and patterns of avian hippocampal gene expression	Behavioral Neuroscience	1939-0084	10.1037/bne0000222
DR	2005	Kristensen, Vessela Nedelcheva; Sørlie, Therese; Geisler, Jürgen; Yoshimura, Noriko; Linegjaerde, Ole-Christian; Glad, Ingrid; Frigessi, Arnoldo; Harada, Nobuhiro; Lønning, Per Eystein; Børresen-Dale, Anne-Lise	Effects of anastrozole on the intratumoral gene expression in locally advanced breast cancer	The Journal of Steroid Biochemistry and Molecular Biology	0960-0760	10.1016/j.jsbmb.2005.04.028
DR	2012	Kroksveen, A. C.; Guldbrandsen, A.; Vedeler, C.; Myhr, K. M.; Opsahl, J. A.; Berven, F. S.	Cerebrospinal fluid proteome comparison between multiple sclerosis patients and controls	Acta Neurologica Scandinavica. Supplementum	1600-5449	10.1111/ane.12029
DR	2013	Kroksveen, Ann C.; Aasebø, Elise; Vethe, Heidrun; Van Pesch, Vincent; Franciotta, Diego; Teunissen, Charlotte E.; Ulvik, Rune J.; Vedeler, Christian; Myhr, Kjell-Morten; Barsnes, Harald; Berven, Frode S.	Discovery and initial verification of differentially abundant proteins between multiple sclerosis patients and controls using iTRAQ and SID-SRM	Journal of Proteomics	1876-7737	10.1016/j.jprot.2012.09.037
DR	2019	Kuiperij, H. B.; Hondius, D. C.; Kersten, I.; Versleijen, A. a. M.; Rozemuller, A. J. M.; Greenberg, S. M.; Schreuder, F. H. B. M.; Klijn, C. J. M.; Verbeek, M. M.	Apolipoprotein D: a potential biomarker for cerebral amyloid angiopathy	Neuropathology and Applied Neurobiology	1365-2990	10.1111/nan.12595
TOF	2012	Kumar, Ujendra	Immunohistochemical Distribution of Somatostatin and Somatostatin Receptor Subtypes (SSTR1–5) in Hypothalamus of ApoD Knockout Mice Brain	Journal of Molecular Neuroscience	1559-1166	10.1007/s12031-012-9792-7
RE; TOF	2015	Labrie, Marilyne; Lalonde, Simon; Najyb, Ouafa; Thiery, Maxime; Daneault, Caroline; Des Rosiers, Chrisitne; Rassart, Eric; Mounier, Catherine	Apolipoprotein D Transgenic Mice Develop Hepatic Steatosis through Activation of PPARγ and Fatty Acid Uptake	PloS One	1932-6203	10.1371/journal.pone.0130230
MP; PP; RE; TOF	2017	Lai, Chih-Jen; Cheng, Hsu-Chen; Lin, Ching-Yu; Huang, Shih-Han; Chen, Ting-Huan; Chung, Chi-Jung; Chang, Chung-Ho; Wang, Horng-Dar; Chuu, Chih-Pin	Activation of liver X receptor suppresses angiogenesis via induction of ApoD	FASEB journal	1530-6860	10.1096/fj.201700374R
RE	2017	Lambert, Carmen; Cubedo, Judit; Padró, Teresa; Sánchez-Hernández, Joan; Antonijoan, Rosa M.; Perez, Antonio; Badimon, Lina	Phytosterols and Omega 3 Supplementation Exert Novel Regulatory Effects on Metabolic and Inflammatory Pathways: A Proteomic Study	Nutrients	2072-6643	10.3390/nu9060599
GD	1993	Lambert, J.; Provost, P. R.; Marcel, Y. L.; Rassart, E.	Structure of the human apolipoprotein D gene promoter region	Biochimica Et Biophysica Acta	0006-3002	10.1016/0167-4781(93)90292-l
DR	2000	Lamelas, M. L.; Vázquez, J.; Enguita, M. I.; Rodríguez, J. C.; González, L. O.; Merino, A. M.; Vizoso, F.	Apolipoprotein D expression in metastasic lymph nodes of breast cancer	International Journal of Surgical Investigation	1028-5229	12678530
DR	1995	Lane, D. M.; Boatman, K. K.; McConathy, W. J.	Serum lipids and apolipoproteins in women with breast masses	Breast Cancer Research and Treatment	0167-6806	10.1007/BF00665788
MP	1988	Lea, O. A.	Binding properties of progesterone-binding Cyst protein, PBCP	Steroids	0039-128X	10.1016/0039-128x(88)90135-3
DR	2016	Lee, Min Young; Kim, Eun Young; Kim, Se Hyun; Cho, Kyung-Cho; Ha, Kyooseob; Kim, Kwang Pyo; Ahn, Yong Min	Discovery of serum protein biomarkers in drug-free patients with major depressive disorder	Progress in Neuro-Psychopharmacology & Biological Psychiatry	1878-4216	10.1016/j.pnpbp.2016.04.009
CT; RE	2004	Leung, Wesley C. Y.; Lawrie, Allan; Demaries, Sandra; Massaeli, Hamid; Burry, Andrea; Yablonsky, Shmuel; Sarjeant, Jennifer M.; Fera, Euridiki; Rassart, Eric; Pickering, J. Geoffrey; Rabinovitch, Marlene	Apolipoprotein D and platelet-derived growth factor-BB synergism mediates vascular smooth muscle cell migration	Circulation Research	1524-4571	10.1161/01.RES.0000135482.74178.14
GD; RE	2010	Levros, Louis-Charles; Do Carmo, Sonia; Edouard, Elsy; Legault, Philippe; Charfi, Cyndia; Rassart, Eric	Characterization of nuclear factors modulating the apolipoprotein D promoter during growth arrest: implication of PARP-1, APEX-1 and ERK1/2 catalytic activities	Biochimica Et Biophysica Acta	0006-3002	10.1016/j.bbamcr.2010.04.011
GD	2013	Levros, Louis-Charles; Labrie, Marilyne; Charfi, Cyndia; Rassart, Eric	Binding and repressive activities of apolipoprotein E3 and E4 isoforms on the human ApoD promoter	Molecular Neurobiology	1559-1182	10.1007/s12035-013-8456-0
DR	2005	Li, Hao; Repa, Joyce J.; Valasek, Mark A.; Beltroy, Eduardo P.; Turley, Stephen D.; German, Dwight C.; Dietschy, John M.	Molecular, anatomical, and biochemical events associated with neurodegeneration in mice with Niemann-Pick type C disease	Journal of Neuropathology and Experimental Neurology	0022-3069	10.1093/jnen/64.4.323
MP; RE	2016	Li, Hongyun; Ruberu, Kalani; Karl, Tim; Garner, Brett	Cerebral Apolipoprotein-D Is Hypoglycosylated Compared to Peripheral Tissues and Is Variably Expressed in Mouse and Human Brain Regions	PloS One	1932-6203	10.1371/journal.pone.0148238
DR; TOF	2015	Li, Hongyun; Ruberu, Kalani; Muñoz, Sonia Sanz; Jenner, Andrew M.; Spiro, Adena; Zhao, Hua; Rassart, Eric; Sanchez, Diego; Ganfornina, Maria D.; Karl, Tim; Garner, Brett	Apolipoprotein D modulates amyloid pathology in APP/PS1 Alzheimer's disease mice	Neurobiology of Aging	1558-1497	10.1016/j.neurobiolaging.2015.02.010
DR	2019	Li, Jie; Liu, Cun; Chen, Yi; Gao, Chundi; Wang, Miyuan; Ma, Xiaoran; Zhang, Wenfeng; Zhuang, Jing; Yao, Yan; Sun, Changgang	Tumor Characterization in Breast Cancer Identifies Immune-Relevant Gene Signatures Associated With Prognosis	Frontiers in Genetics	1664-8021	10.3389/fgene.2019.01119
DR	2006	Li, X.; Miyajima, M.; Mineki, R.; Taka, H.; Murayama, K.; Arai, H.	Analysis of potential diagnostic biomarkers in cerebrospinal fluid of idiopathic normal pressure hydrocephalus by proteomics	Acta Neurochirurgica	0001-6268	10.1007/s00701-006-0787-4
DR	2001	Lieuallen, K.; Pennacchio, L. A.; Park, M.; Myers, R. M.; Lennon, G. G.	Cystatin B-deficient mice have increased expression of apoptosis and glial activation genes	Human Molecular Genetics	0964-6906	10.1093/hmg/10.18.1867
GD; RE	2016	Lim, W.; Bae, H.; Song, G.	Differential expression of apolipoprotein D in male reproductive system of rats by high-fat diet	Andrology	2047-2927	10.1111/andr.12250
DR	2001	Lin, C. S.; Ho, H. C.; Gholami, S.; Chen, K. C.; Jad, A.; Lue, T. F.	Gene expression profiling of an arteriogenic impotence model	Biochemical and Biophysical Research Communications	0006-291X	10.1006/bbrc.2001.5191
DR	2019	Lin, Yu-Sheng; Chang, Tzu-Hao; Shi, Chung-Sheng; Wang, Yi-Zhen; Ho, Wan-Chun; Huang, Hsien-Da; Chang, Shih-Tai; Pan, Kuo-Li; Chen, Mien-Cheng	Liver X Receptor/Retinoid X Receptor Pathway Plays a Regulatory Role in Pacing-Induced Cardiomyopathy	Journal of the American Heart Association	2047-9980	10.1161/JAHA.118.009146
DR	2003	Linn, Sabine C.; West, Rob B.; Pollack, Jonathan R.; Zhu, Shirley; Hernandez-Boussard, Tina; Nielsen, Torsten O.; Rubin, Brian P.; Patel, Rajiv; Goldblum, John R.; Siegmund, David; Botstein, David; Brown, Patrick O.; Gilks, C. Blake; van de Rijn, Matt	Gene expression patterns and gene copy number changes in dermatofibrosarcoma protuberans	The American Journal of Pathology	0002-9440	10.1016/S0002-9440(10)63593-6
DR	2008	Lisovsky, Mikhail; Hoang, Mai P.; Dresser, Karen A.; Kapur, Payal; Bhawan, Jag; Mahalingam, Meera	Apolipoprotein D in CD34-positive and CD34-negative cutaneous neoplasms: a useful marker in differentiating superficial acral fibromyxoma from dermatofibrosarcoma protuberans	Modern Pathology	0893-3952	10.1038/modpathol.3800971
DR	2020	Liu, Hanhan; Anders, Fabian; Funke, Sebastian; Mercieca, Karl; Grus, Franz; Prokosch, Verena	Proteome alterations in aqueous humour of primary open angle glaucoma patients	International Journal of Ophthalmology	2222-3959	10.18240/ijo.2020.01.24
RE	2013	Liu, Yijun; Qiu, Ning; Ma, Meihu	Comparative proteomic analysis of hen egg white proteins during early phase of embryonic development by combinatorial peptide ligand library and matrix-assisted laser desorption ionization-time of flight	Poultry Science	0032-5791	10.3382/ps.2012-02986
MP; RE	2001	Liu, Z.; Chang, G. Q.; Leibowitz, S. F.	Apolipoprotein D interacts with the long-form leptin receptor: a hypothalamic function in the control of energy homeostasis	FASEB journal	0892-6638	10.1096/fj.00-0530fje
RE	2008	Loerch, Patrick M.; Lu, Tao; Dakin, Kelly A.; Vann, James M.; Isaacs, Adrian; Geula, Chengiz; Wang, Jianbin; Pan, Ying; Gabuzda, Dana H.; Li, Cheng; Prolla, Tomas A.; Yankner, Bruce A.	Evolution of the aging brain transcriptome and synaptic regulation	PloS One	1932-6203	10.1371/journal.pone.0003329
DR; RE	1996	López-Boado, Y. S.; Klaus, M.; Dawson, M. I.; López-Otín, C.	Retinoic acid-induced expression of apolipoprotein D and concomitant growth arrest in human breast cancer cells are mediated through a retinoic acid receptor RARalpha-dependent signaling pathway	The Journal of Biological Chemistry	0021-9258	10.1074/jbc.271.50.32105
DR; RE	1997	López-Boado, Y. S.; Puente, X. S.; Alvarez, S.; Tolivia, J.; Binderup, L.; López-Otín, C.	Growth inhibition of human breast cancer cells by 1,25-dihydroxyvitamin D3 is accompanied by induction of apolipoprotein D expression	Cancer Research	0008-5472	9307298
RE	1994	López-Boado, Y. S.; Tolivia, J.; López-Otín, C.	Apolipoprotein D gene induction by retinoic acid is concomitant with growth arrest and cell differentiation in human breast cancer cells	The Journal of Biological Chemistry	0021-9258	10.1016/S0021-9258(18)47100-1
DR	2021	Lopez-Nunez, Oscar; Surrey, Lea F.; Alaggio, Rita; Herradura, Armando; McGough, Richard L.; John, Ivy	Novel APOD-GLI1 rearrangement in a sarcoma of unknown lineage	Histopathology	1365-2559	10.1111/his.14235
DR; GD	2014	Lövkvist, Håkan; Jönsson, Ann-Cathrin; Luthman, Holger; Jood, Katarina; Jern, Christina; Wieloch, Tadeusz; Lindgren, Arne	Variations in apolipoprotein D and sigma non-opioid intracellular receptor 1 genes with relation to risk, severity and outcome of ischemic stroke	BMC neurology	1471-2377	10.1186/s12883-014-0191-2
DR	2005	Lynch, Conor C.; Hikosaka, Atsuya; Acuff, Heath B.; Martin, Michelle D.; Kawai, Noriyasu; Singh, Rakesh K.; Vargo-Gogola, Tracy C.; Begtrup, Jennifer L.; Peterson, Todd E.; Fingleton, Barbara; Shirai, Tomoyuki; Matrisian, Lynn M.; Futakuchi, Mitsuru	MMP-7 promotes prostate cancer-induced osteolysis via the solubilization of RANKL	Cancer Cell	1535-6108	10.1016/j.ccr.2005.04.013
MP	1983	Mahadevan, V.; Soloff, L. A.	A method for isolating human plasma lecithin:cholesterol acyltransferase without using anti-apolipoprotein D, and its characterization	Biochimica Et Biophysica Acta	0006-3002	10.1016/0005-2760(83)90236-9
DR	2002	Mahadik, Sahebarao P.; Khan, Mohammad M.; Evans, Denise R.; Parikh, Vinay V.	Elevated plasma level of apolipoprotein D in schizophrenia and its treatment and outcome	Schizophrenia Research	0920-9964	10.1016/s0920-9964(01)00378-4
DR	2016	Manjunatha, Shankarappa; Distelmaier, Klaus; Dasari, Surendra; Carter, Rickey E.; Kudva, Yogish C.; Nair, K. Sreekumaran	Functional and proteomic alterations of plasma high density lipoproteins in type 1 diabetes mellitus	Metabolism: Clinical and Experimental	1532-8600	10.1016/j.metabol.2016.06.008
RE	2013	Manousaki, Tereza; Hull, Pincelli M.; Kusche, Henrik; Machado-Schiaffino, Gonzalo; Franchini, Paolo; Harrod, Chris; Elmer, Kathryn R.; Meyer, Axel	Parsing parallel evolution: ecological divergence and differential gene expression in the adaptive radiations of thick-lipped Midas cichlid fishes from Nicaragua	Molecular Ecology	1365-294X	10.1111/mec.12034
PP; RE; TOF	2016	Martineau, Corine; Najyb, Ouafa; Signor, Céline; Rassart, Éric; Moreau, Robert	Apolipoprotein D deficiency is associated to high bone turnover, low bone mass and impaired osteoblastic function in aged female mice	Metabolism: Clinical and Experimental	1532-8600	10.1016/j.metabol.2016.05.007
PP; RE; TOF	2012	Martínez, Eva; Navarro, Ana; Ordóñez, Cristina; Del Valle, Eva; Tolivia, Jorge	Amyloid-β25-35 induces apolipoprotein D Synthesis and growth arrest in HT22 hippocampal cells	Journal of Alzheimer's disease	1875-8908	10.3233/JAD-2012-112102
DR; RE	2013	Martínez, Eva; Navarro, Ana; Ordóñez, Cristina; Del Valle, Eva; Tolivia, Jorge	Oxidative stress induces apolipoprotein D overexpression in hippocampus during aging and Alzheimer's disease	Journal of Alzheimer's disease	1875-8908	10.3233/JAD-130215
CT; RE	2015	Martínez-Pinilla, Eva; Navarro, Ana; Ordóñez, Cristina; del Valle, Eva; Tolivia, Jorge	Apolipoprotein D subcellular distribution pattern in neuronal cells during oxidative stress	Acta Histochemica	1618-0372	10.1016/j.acthis.2015.04.003
CT; RE	2021	Martínez-Pinilla, Eva; Rubio-Sardón, Núria; Peláez, Rafael; García-Álvarez, Enrique; del Valle, Eva; Tolivia, Jorge; Larráyoz, Ignacio M.; Navarro, Ana	Neuroprotective Effect of Apolipoprotein D in Cuprizone-Induced Cell Line Models: A Potential Therapeutic Approach for Multiple Sclerosis and Demyelinating Diseases	International Journal of Molecular Sciences		10.3390/ijms22031260
DR; RE	2014	Mattsson, Niklas; Insel, Philip; Nosheny, Rachel; Trojanowski, John Q.; Shaw, Leslie M.; Jack, Clifford R.; Tosun, Duygu; Weiner, Michael; Alzheimer's Disease Neuroimaging Initiative	Effects of cerebrospinal fluid proteins on brain atrophy rates in cognitively healthy older adults	Neurobiology of Aging	1558-1497	10.1016/j.neurobiolaging.2013.08.027
DR	1990	Mazoujian, G.; Haagensen, D. E.	The immunopathology of gross cystic disease fluid proteins	Annals of the New York Academy of Sciences	0077-8923	10.1111/j.1749-6632.1990.tb17806.x
MP	1973	McConathy, W. J.; Alaupovic, P.	Isolation and partial characterization of apolipoprotein D: a new protein moiety of the human plasma lipoprotein system	FEBS letters	0014-5793	10.1016/0014-5793(73)80453-3
MP	1976	McConathy, W. J.; Alaupovic, P.	Studies on the isolation and partial characterization of apolipoprotein D and lipoprotein D of human plasma	Biochemistry	0006-2960	10.1021/bi00648a010
MP	1986	McConathy, W. J.; Alaupovic, P.	Isolation and characterization of other apolipoproteins	Methods in Enzymology	0076-6879	10.1016/0076-6879(86)28075-1
DR	2003	Miranda, Eva; Vizoso, Francisco; Martín, Arancha; Quintela, Isabel; Corte, María Daniela; Seguí, María Eugenia; Ordiz, Iratxe; Merino, Antonio Martínez	Apolipoprotein D expression in cutaneous malignant melanoma	Journal of Surgical Oncology	0022-4790	10.1002/jso.10245
DR	2020	Mirza, Zeenat; Abdel-Dayem, Umama A.	Uncovering Potential Roles of Differentially Expressed Genes, Upstream Regulators, and Canonical Pathways in Endometriosis Using an In Silico Genomics Approach	Diagnostics	2075-4418	10.3390/diagnostics10060416
DR	2019	Mohammed, Altaf; Janakiram, Naveena B.; Suen, Chen; Stratton, Nicole; Lightfoot, Stanley; Singh, Anil; Pathuri, Gopal; Ritchie, Rebekah; Madka, Venkateshwar; Rao, Chinthalapally V.	Targeting cholecystokinin-2 receptor for pancreatic cancer chemoprevention	Molecular Carcinogenesis	1098-2744	10.1002/mc.23084
RE	2007	Molnár, Andrea; Gyurján, István; Korpos, Eva; Borsy, Adrienn; Stéger, Viktor; Buzás, Zsuzsanna; Kiss, Ibolya; Zomborszky, Zoltán; Papp, Péter; Deák, Ferenc; Orosz, László	Identification of differentially expressed genes in the developing antler of red deer Cervus elaphus	Molecular genetics and genomics	1617-4615	10.1007/s00438-006-0193-x
RE	1999	Montpied, P.; de Bock, F.; Lerner-Natoli, M.; Bockaert, J.; Rondouin, G.	Hippocampal alterations of apolipoprotein E and D mRNA levels in vivo and in vitro following kainate excitotoxicity	Epilepsy Research	0920-1211	10.1016/s0920-1211(99)00003-0
MP	1995	Morais Cabral, J. H.; Atkins, G. L.; Sánchez, L. M.; López-Boado, Y. S.; López-Otin, C.; Sawyer, L.	Arachidonic acid binds to apolipoprotein D: implications for the protein's function	FEBS letters	0014-5793	10.1016/0014-5793(95)00484-q
MP	1981	Morton, R. E.; Zilversmit, D. B.	The separation of apolipoprotein D from cholesteryl ester transfer protein	Biochimica Et Biophysica Acta	0006-3002	10.1016/0005-2760(81)90220-4
pp	2008	Muffat, Julien; Walker, David W.; Benzer, Seymour	Human ApoD, an apolipoprotein up-regulated in neurodegenerative diseases, extends lifespan and increases stress resistance in Drosophila	Proceedings of the National Academy of Sciences of the United States of America	1091-6490	10.1073/pnas.0800896105
CT; MP; PP	2015	Najyb, Ouafa; Brissette, Louise; Rassart, Eric	Apolipoprotein D Internalization Is a Basigin-dependent Mechanism	The Journal of Biological Chemistry	1083-351X	10.1074/jbc.M115.644302
CT; RE; TOF	2017	Najyb, Ouafa; Do Carmo, Sonia; Alikashani, Azadeh; Rassart, Eric	Apolipoprotein D Overexpression Protects Against Kainate-Induced Neurotoxicity in Mice	Molecular Neurobiology	1559-1182	10.1007/s12035-016-9920-4
GD	2015	Namdar-Aligoodarzi, P.; Mohammadparast, S.; Zaker-Kandjani, B.; Talebi Kakroodi, S.; Jafari Vesiehsari, M.; Ohadi, M.	Exceptionally long 5' UTR short tandem repeats specifically linked to primates	Gene	1879-0038	10.1016/j.gene.2015.05.053
MP	2006	Nasreen, Amber; Vogt, Martin; Kim, Hyun Jin; Eichinger, Andreas; Skerra, Arne	Solubility engineering and crystallization of human apolipoprotein D	Protein Science	0961-8368	10.1110/ps.051775606
DR; RE	2010	Navarro, A.; Alonso, A.; Garrido, P.; González, C.; González Del Rey, C.; Ordoñez, C.; Tolivia, J.	Increase in placental apolipoprotein D as an adaptation to human gestational diabetes	Placenta	1532-3102	10.1016/j.placenta.2009.11.002
CT; RE	1998	Navarro, A.; Tolivia, J.; Astudillo, A.; del Valle, E.	Pattern of apolipoprotein D immunoreactivity in human brain	Neuroscience Letters	0304-3940	10.1016/s0304-3940(98)00639-9
DR	2003	Navarro, Ana; Del Valle, Eva; Astudillo, Aurora; González del Rey, Carmen; Tolivia, Jorge	Immunohistochemical study of distribution of apolipoproteins E and D in human cerebral beta amyloid deposits	Experimental Neurology	0014-4886	10.1016/S0014-4886(03)00315-7
RE	2010	Navarro, Ana; del Valle, Eva; Juárez, Amalia; Martinez, Eva; Ordóñez, Cristina; Astudillo, Aurora; Tolivia, Jorge	Apolipoprotein D synthesis progressively increases in frontal cortex during human lifespan	Age	1574-4647	10.1007/s11357-009-9117-0
CT; RE	2004	Navarro, Ana; Del Valle, Eva; Tolivia, Jorge	Differential expression of apolipoprotein d in human astroglial and oligodendroglial cells	The Journal of Histochemistry and Cytochemistry	0022-1554	10.1369/jhc.3A6213.2004
RE	2013	Navarro, Ana; Méndez, Elena; Diaz, Celso; del Valle, Eva; Martínez-Pinilla, Eva; Ordóñez, Cristina; Tolivia, Jorge	Lifelong expression of apolipoprotein D in the human brainstem: correlation with reduced age-related neurodegeneration	PloS One	1932-6203	10.1371/journal.pone.0077852
RE	2008	Navarro, Ana; Ordóñez, Cristina; Martínez, Eva; Pérez, Cristina; Astudillo, Aurora; Tolivia, Jorge	Apolipoprotein D expression absence in degenerating neurons of human central nervous system	Histology and Histopathology	1699-5848	10.14670/HH-23.995
DR; RE	2018	Navarro, Ana; Rioseras, Beatriz; Del Valle, Eva; Martínez-Pinilla, Eva; Astudillo, Aurora; Tolivia, Jorge	Expression Pattern of Myelin-Related Apolipoprotein D in Human Multiple Sclerosis Lesions	Frontiers in Aging Neuroscience	1663-4365	10.3389/fnagi.2018.00254
DR	2018	Nazarenko, M. S.; Markov, A. V.; Sleptsov, A. A.; Koroleva, I. A.; Sharysh, D. V.; Zarubin, A. A.; Valiahmetov, N. R.; Goncharova, I. A.; Muslimova, E. F.; Kuznecov, M. S.; Kozlov, B. N.; Afanasiev, S. A.; Puzyrev, V. P.	[Comparative analysis of gene expression in vascular cells of patients with advanced atherosclerosis]	Biomeditsinskaia Khimiia	2310-6972	10.18097/PBMC20186405416
DR	2019	Ng, Michelle W.; Angerosa, Julie; Konstantinov, Igor E.; Cheung, Michael M.; Pepe, Salvatore	Remote ischaemic preconditioning modifies serum apolipoprotein D, met-enkephalin, adenosine, and nitric oxide in healthy young adults	Clinical and Experimental Pharmacology & Physiology	1440-1681	10.1111/1440-1681.13150
RE	2009	Nowicki, Marcin; Kosacka, Joanna; Spanel-Borowski, Katharina; Borlak, Jürgen	Deferoxamine-induced neurite outgrowth and synapse formation in postnatal rat dorsal root ganglion (DRG) cell cultures	European Journal of Cell Biology	1618-1298	10.1016/j.ejcb.2009.05.003
MP; PP	2012	Oakley, Aaron J.; Bhatia, Surabhi; Ecroyd, Heath; Garner, Brett	Molecular dynamics analysis of apolipoprotein-D-lipid hydroperoxide interactions: mechanism for selective oxidation of Met-93	PloS One	1932-6203	10.1371/journal.pone.0034057
RE	2003	O'Donnell, James; Stemmelin, Jeanne; Nitta, Atsumi; Brouillette, Jonathan; Quirion, Rémi	Gene expression profiling following chronic NMDA receptor blockade-induced learning deficits in rats	Synapse	0887-4476	10.1002/syn.10258
DR	2005	Ogawa, Kazuhiko; Utsunomiya, Tohru; Mimori, Koshi; Yamashita, Keishi; Okamoto, Masahiro; Tanaka, Fumiaki; Inoue, Hiroshi; Ikeda, Yoichi; Saku, Motonori; Murayama, Sadayuki; Mori, Masaki	Genomic screens for genes upregulated by demethylation in colorectal cancer: possible usefulness for clinical application	International Journal of Oncology	1019-6439	10.3892/ijo.27.2.417
DR	2015	Oláh, Zita; Kálmán, János; Tóth, Melinda E.; Zvara, Ágnes; Sántha, Miklós; Ivitz, Eszter; Janka, Zoltán; Pákáski, Magdolna	Proteomic analysis of cerebrospinal fluid in Alzheimer's disease: wanted dead or alive	Journal of Alzheimer's disease	1875-8908	10.3233/JAD-140141
RE	1997	Ong, W. Y.; He, Y.; Suresh, S.; Patel, S. C.	Differential expression of apolipoprotein D and apolipoprotein E in the kainic acid-lesioned rat hippocampus	Neuroscience	0306-4522	10.1016/s0306-4522(96)00608-2
CT; RE	1999	Ong, W. Y.; Lau, C. P.; Leong, S. K.; Kumar, U.; Suresh, S.; Patel, S. C.	Apolipoprotein D gene expression in the rat brain and light and electron microscopic immunocytochemistry of apolipoprotein D expression in the cerebellum of neonatal, immature and adult rats	Neuroscience	0306-4522	10.1016/s0306-4522(98)00507-7
DR; RE	2002	Ong, Wei-Yi; Hu, Chang-Yong; Patel, Shutish C.	Apolipoprotein D in the Niemann-Pick type C disease mouse brain: an ultrastructural immunocytochemical analysis	Journal of Neurocytology	0300-4864	10.1023/a:1023993405851
DR; RE	2006	Ordoñez, C.; Navarro, A.; Perez, C.; Astudillo, A.; Martínez, E.; Tolivia, J.	Apolipoprotein D expression in substantia nigra of Parkinson disease	Histology and Histopathology	1699-5848	10.14670/HH-21.361
CT; DR; RE	2012	Ordóñez, Cristina; Navarro, Ana; Pérez, Cristina; Martínez, Eva; del Valle, Eva; Tolivia, Jorge	Gender differences in apolipoprotein D expression during aging and in Alzheimer disease	Neurobiology of Aging	1558-1497	10.1016/j.neurobiolaging.2011.01.010
DR	1997	Osundeko, O.; Tetlow, L.; Bundred, N.; Gowland, E.	Radioimmunoassay for serum apolipoprotein D, an atypical apolipoprotein: validation and clinical application	Annals of Clinical Biochemistry	0004-5632	10.1177/000456329703400508
PP; RE; TOF	2011	Pajaniappan, Mohanasundari; Glober, Nancy K.; Kennard, Simone; Liu, Hua; Zhao, Ning; Lilly, Brenda	Endothelial cells downregulate apolipoprotein D expression in mural cells through paracrine secretion and Notch signaling	American Journal of Physiology. Heart and Circulatory Physiology	1522-1539	10.1152/ajpheart.00116.2011
DR	2012	Palmerini, Emanuela; Gambarotti, Marco; Staals, Eric L.; Zanella, Licciana; Sieberova, Gabriela; Longhi, Alessandra; Cesari, Marilena; Bonarelli, Stefano; Picci, Piero; Ruggieri, Pietro; Alberghini, Marco; Ferrari, Stefano	Fibrosarcomatous changes and expression of CD34+ and apolipoprotein-D in dermatofibrosarcoma protuberans	Clinical Sarcoma Research	2045-3329	10.1186/2045-3329-2-4
DR; PP; CT	2016	Pamir, Nathalie; Hutchins, Patrick; Ronsein, Graziella; Vaisar, Tomas; Reardon, Catherine A.; Getz, Godfrey S.; Lusis, Aldons J.; Heinecke, Jay W.	Proteomic analysis of HDL from inbred mouse strains implicates APOE associated with HDL in reduced cholesterol efflux capacity via the ABCA1 pathway	Journal of Lipid Research	1539-7262	10.1194/jlr.M063701
CT; DR; PP; RE; TOF	2020	Pascua-Maestro, Raquel; Corraliza-Gomez, Miriam; Fadrique-Rojo, Cristian; Ledesma, Maria D.; Schuchman, Edward H.; Sanchez, Diego; Ganfornina, Maria D.	Apolipoprotein D-mediated preservation of lysosomal function promotes cell survival and delays motor impairment in Niemann-Pick type A disease	Neurobiology of Disease	0969-9961	10.1016/j.nbd.2020.105046
CT; PP; RE	2017	Pascua-Maestro, Raquel; Diez-Hermano, Sergio; Lillo, Concepción; Ganfornina, Maria D.; Sanchez, Diego	Protecting cells by protecting their vulnerable lysosomes: Identification of a new mechanism for preserving lysosomal functional integrity upon oxidative stress	PLoS genetics	1553-7404	10.1371/journal.pgen.1006603
CT; PP; RE; MP	2018	Pascua-Maestro, Raquel; González, Esperanza; Lillo, Concepción; Ganfornina, Maria D.; Falcón-Pérez, Juan Manuel; Sanchez, Diego	Extracellular Vesicles Secreted by Astroglial Cells Transport Apolipoprotein D to Neurons and Mediate Neuronal Survival Upon Oxidative Stress	Frontiers in Cellular Neuroscience	1662-5102	10.3389/fncel.2018.00526
MP	1997	Patel, R. C.; Lange, D.; McConathy, W. J.; Patel, Y. C.; Patel, S. C.	Probing the structure of the ligand binding cavity of lipocalins by fluorescence spectroscopy	Protein Engineering	0269-2139	10.1093/protein/10.6.621
CT; RE	1995	Patel, S. C.; Asotra, K.; Patel, Y. C.; McConathy, W. J.; Patel, R. C.; Suresh, S.	Astrocytes synthesize and secrete the lipophilic ligand carrier apolipoprotein D	Neuroreport	0959-4965	10.1097/00001756-199503000-00017
MP	1990	Peitsch, M. C.; Boguski, M. S.	Is apolipoprotein D a mammalian bilin-binding protein?	The New Biologist	1043-4674	2083249
DR; MP; RE	2009	Perdomo, German; Henry Dong, H.	Apolipoprotein D in lipid metabolism and its functional implication in atherosclerosis and aging	Aging	1945-4589	10.18632/aging.100004
RE; TOF	2010	Perdomo, German; Kim, Dae Hyun; Zhang, Ting; Qu, Shen; Thomas, Elizabeth A.; Toledo, Frederico G. S.; Slusher, Sandra; Fan, Yong; Kelley, David E.; Dong, H. Henry	A role of apolipoprotein D in triglyceride metabolism	Journal of Lipid Research	1539-7262	10.1194/jlr.M001206
RE	2012	Pérez, Cristina; Navarro, Ana; Martínez, Eva; Ordóñez, Cristina; Del Valle, Eva; Tolivia, Jorge	Age-related changes of apolipoprotein D expression in female rat central nervous system with chronic estradiol treatment	Age	1574-4647	10.1007/s11357-011-9286-5
DR	2019	Perrotte, Morgane; Le Page, Aurélie; Fournet, Marianne; Le Sayec, Mélanie; Rassart, Éric; Fulop, Tamas; Ramassamy, Charles	Blood-based redox-signature and their association to the cognitive scores in MCI and Alzheimer's disease patients	Free Radical Biology & Medicine	1873-4596	10.1016/j.freeradbiomed.2018.10.452
RE	2018	Piórkowska, Katarzyna; Żukowski, Kacper; Ropka-Molik, Katarzyna; Tyra, Mirosław; Gurgul, Artur	A comprehensive transcriptome analysis of skeletal muscles in two Polish pig breeds differing in fat and meat quality traits	Genetics and Molecular Biology	1415-4757	10.1590/1678-4685-GMB-2016-0101
DR	2015	Pleva, Leos; Kusnierova, Pavlina; Plevova, Pavlina; Zapletalova, Jana; Karpisek, Michal; Faldynova, Lucie; Kovarova, Petra; Kukla, Pavel	Increased levels of MMP-3, MMP-9 and MPO represent predictors of in-stent restenosis, while increased levels of ADMA, LCAT, ApoE and ApoD predict bare metal stent patency	Biomedical Papers of the Medical Faculty of the University Palacky	1213-8118	10.5507/bp.2015.037
DR	2019	Ponnikorn, Saranyoo; Mongkolrob, Rungrawee; Klongthalay, Suwit; Roytrakul, Sittiruk; Srisanga, Kitima; Tungpradabkul, Sumalee; Hongeng, Suradej	Comparative Proteome-Wide Analysis of Bone Marrow Microenvironment of β-Thalassemia/Hemoglobin E	Proteomes	2227-7382	10.3390/proteomes7010008
PP; RE	1991	Provost, P. R.; Marcel, Y. L.; Milne, R. W.; Weech, P. K.; Rassart, E.	Apolipoprotein D transcription occurs specifically in nonproliferating quiescent and senescent fibroblast cultures	FEBS letters	0014-5793	10.1016/0014-5793(91)81244-3
GD; RE	1995	Provost, P. R.; Tremblay, Y.; el-Amine, M.; Bélanger, A.	Guinea pig apolipoprotein D RNA diversity, and developmental and gestational modulation of mRNA levels	Molecular and Cellular Endocrinology	0303-7207	10.1016/0303-7207(95)03506-3
RE	1991	Provost, P. R.; Villeneuve, L.; Weech, P. K.; Milne, R. W.; Marcel, Y. L.; Rassart, E.	Localization of the major sites of rabbit apolipoprotein D gene transcription by in situ hybridization	Journal of Lipid Research	0022-2275	1816324
RE	1990	Provost, P. R.; Weech, P. K.; Tremblay, N. M.; Marcel, Y. L.; Rassart, E.	Molecular characterization and differential mRNA tissue distribution of rabbit apolipoprotein D	Journal of Lipid Research	0022-2275	10.1016/S0022-2275(20)42270-9
CT; DR	2016	Przybycien-Szymanska, Magdalena M.; Yang, Yuchen; Ashley, William W.	Microparticle derived proteins as potential biomarkers for cerebral vasospasm post subarachnoid hemorrhage. A preliminary study	Clinical Neurology and Neurosurgery	1872-6968	10.1016/j.clineuro.2015.12.012
RE	2011	Puntambekar, Shweta S.; Davis, Deirdre S.; Hawel, Leo; Crane, Janelle; Byus, Craig V.; Carson, Monica J.	LPS-induced CCL2 expression and macrophage influx into the murine central nervous system is polyamine-dependent	Brain, Behavior, and Immunity	1090-2139	10.1016/j.bbi.2010.12.016
RE	2010	Qin, Weiping; Pan, Jiangping; Bauman, William A.; Cardozo, Christopher P.	Differential alterations in gene expression profiles contribute to time-dependent effects of nandrolone to prevent denervation atrophy	BMC genomics	1471-2164	10.1186/1471-2164-11-596
DR; MP	2017	Qin, Yannan; Chen, Yanni; Yang, Juan; Wu, Fei; Zhao, Lingyu; Yang, Fuquan; Xue, Peng; Shi, Zhuoyue; Song, Tusheng; Huang, Chen	Serum glycopattern and Maackia amurensis lectin-II binding glycoproteins in autism spectrum disorder	Scientific Reports	2045-2322	10.1038/srep46041
DR	2008	Quaresima, Barbara; Crugliano, Telma; Gaspari, Marco; Faniello, Maria Concetta; Cosimo, Paola; Valanzano, Rosa; Genuardi, Maurizio; Cannataro, Mario; Veltri, Pierangelo; Baudi, Francesco; Doldo, Patrizia; Cuda, Giovanni; Venuta, Salvatore; Costanzo, Francesco	A proteomics approach to identify changes in protein profiles in serum of Familial Adenomatous Polyposis patients	Cancer Letters	1872-7980	10.1016/j.canlet.2008.06.021
TOF	2009	Rajput, Padmesh S.; Billova, Sabina; Patel, Shutish C.; Kharmate, Geetanjali; Somvanshi, Rishi K.; Kumar, Ujendra	Expression of somatostatin and somatostatin receptor subtypes in Apolipoprotein D (ApoD) knockout mouse brain: An immunohistochemical analysis	Journal of Chemical Neuroanatomy	1873-6300	10.1016/j.jchemneu.2009.05.004
DR	2016	Ravnsborg, Tina; Andersen, Lise Lotte T.; Trabjerg, Natacha D.; Rasmussen, Lars M.; Jensen, Dorte M.; Overgaard, Martin	First-trimester multimarker prediction of gestational diabetes mellitus using targeted mass spectrometry	Diabetologia	1432-0428	10.1007/s00125-016-3869-8
DR	2001	Reindl, M.; Knipping, G.; Wicher, I.; Dilitz, E.; Egg, R.; Deisenhammer, F.; Berger, T.	Increased intrathecal production of apolipoprotein D in multiple sclerosis	Journal of Neuroimmunology	0165-5728	10.1016/s0165-5728(01)00378-2
DR	2005	Ricci, Francesca; Kern, Scott E.; Hruban, Ralph H.; Iacobuzio-Donahue, Christine A.	Stromal responses to carcinomas of the pancreas: juxtatumoral gene expression conforms to the infiltrating pattern and not the biologic subtype	Cancer Biology & Therapy	1538-4047	10.4161/cbt.4.3.1501
DR; RE	2008	Rickhag, Mattias; Deierborg, Tomas; Patel, Shutish; Ruscher, Karsten; Wieloch, Tadeusz	Apolipoprotein D is elevated in oligodendrocytes in the peri-infarct region after experimental stroke: influence of enriched environment	Journal of Cerebral Blood Flow and Metabolism	0271-678X	10.1038/sj.jcbfm.9600552
DR	2006	Rickhag, Mattias; Wieloch, Tadeusz; Gidö, Gunilla; Elmér, Eskil; Krogh, Morten; Murray, Joseph; Lohr, Scott; Bitter, Hans; Chin, Daniel J.; von Schack, David; Shamloo, Mehrdad; Nikolich, Karoly	Comprehensive regional and temporal gene expression profiling of the rat brain during the first 24 h after experimental stroke identifies dynamic ischemia-induced gene expression patterns, and reveals a biphasic activation of genes in surviving tissue	Journal of Neurochemistry	0022-3042	10.1111/j.1471-4159.2005.03508.x
DR	2000	Rodríguez, J. C.; Díaz, M.; González, L. O.; Sánchez, J.; Sánchez, M. T.; Merino, A. M.; Vizoso, F.	Apolipoprotein D expression in benign and malignant prostate tissues	International Journal of Surgical Investigation	1028-5229	12678535
DR	2001	Rojo, J. V.; González, L. O.; Lamelas, M. L.; Merino, A.; Vizoso, F.	Apolipoprotein D expression in endometrial carcinomas	Acta Obstetricia Et Gynecologica Scandinavica	0001-6349	10.1034/j.1600-0412.2001.080002158.x
MP; TOF	2013	Ruiz, Mario; Sanchez, Diego; Correnti, Colin; Strong, Roland K.; Ganfornina, Maria D.	Lipid-binding properties of human ApoD and Lazarillo-related lipocalins: functional implications for cell differentiation	The FEBS journal	1742-4658	10.1111/febs.12394
DR	2010	Ruscher, Karsten; Erickson, Agnes; Kuric, Enida; Inácio, Ana R.; Wieloch, Tadeusz	Effects of chronic Clozapine administration on apolipoprotein D levels and on functional recovery following experimental stroke	Brain Research	1872-6240	10.1016/j.brainres.2010.01.024
DR; RE	2019	Saadane, Aicha; Mast, Natalia; Trichonas, George; Chakraborty, Dibyendu; Hammer, Sandra; Busik, Julia V.; Grant, Maria B.; Pikuleva, Irina A.	Retinal Vascular Abnormalities and Microglia Activation in Mice with Deficiency in Cytochrome P450 46A1-Mediated Cholesterol Removal	The American Journal of Pathology	1525-2191	10.1016/j.ajpath.2018.10.013
DR	2003	Saha, S.; Rangarajan, P. N.	Common host genes are activated in mouse brain by Japanese encephalitis and rabies viruses	The Journal of General Virology	0022-1317	10.1099/vir.0.18826-0
DR	2019	Salami, Marziyeh; Bandegi, Ahmad Reza; Sameni, Hamid Reza; Vafaei, Abbas Ali; Pakdel, Abbas	Hippocampal Up-Regulation of Apolipoprotein D in a Rat Model of Maternal Hypo- and Hyperthyroidism: Implication of Oxidative Stress	Neurochemical Research	1573-6903	10.1007/s11064-019-02859-5
GD; RE	2020	Sałkowska, Anna; Karaś, Kaja; Karwaciak, Iwona; Walczak-Drzewiecka, Aurelia; Krawczyk, Mariusz; Sobalska-Kwapis, Marta; Dastych, Jarosław; Ratajewski, Marcin	Identification of Novel Molecular Markers of Human Th17 Cells	Cells	2073-4409	10.3390/cells9071611
MP	2007	Salvatore, Alfonso; Cigliano, Luisa; Bucci, Enrico M.; Corpillo, Davide; Velasco, Silvia; Carlucci, Alessandro; Pedone, Carlo; Abrescia, Paolo	Haptoglobin binding to apolipoprotein A-I prevents damage from hydroxyl radicals on its stimulatory activity of the enzyme lecithin-cholesterol acyl-transferase	Biochemistry	0006-2960	10.1021/bi7006349
RE; TOF	2015	Sanchez, Diego; Bajo-Grañeras, Raquel; Del Caño-Espinel, Manuela; Garcia-Centeno, Rosa; Garcia-Mateo, Nadia; Pascua-Maestro, Raquel; Ganfornina, Maria D.	Aging without Apolipoprotein D: Molecular and cellular modifications in the hippocampus and cortex	Experimental Gerontology	1873-6815	10.1016/j.exger.2015.04.003
RE	2002	Sánchez, Diego; Ganfornina, María D.; Martínez, Salvador	Expression pattern of the lipocalin apolipoprotein D during mouse embryogenesis	Mechanisms of Development	0925-4773	10.1016/s0925-4773(01)00578-0
DR; MP	1992	Sánchez, L. M.; Díez-Itza, I.; Vizoso, F.; López-Otín, C.	Cholesterol and apolipoprotein D in gross cystic disease of the breast	Clinical Chemistry	0009-9147	10.1093/clinchem/38.5.695
DR	1992	Sánchez, L. M.; Vizoso, F.; Díez-Itza, I.; López-Otín, C.	Identification of the major protein components in breast secretions from women with benign and malignant breast diseases	Cancer Research	0008-5472	1727390
DR	2016	Sandim, Vanessa; Pereira, Denise de Abreu; Kalume, Dário Eluan; Oliveira-Carvalho, Ana Lucia; Ornellas, Antonio Augusto; Soares, Marcia Regina; Alves, Gilda; Zingali, Russolina Benedeta	Proteomic analysis reveals differentially secreted proteins in the urine from patients with clear cell renal cell carcinoma	Urologic Oncology	1873-2496	10.1016/j.urolonc.2015.07.016
DR	2020	Santana, Monique F. M.; Lira, Aécio L. A.; Pinto, Raphael S.; Minanni, Carlos A.; Silva, Amanda R. M.; Sawada, Maria I. B. A. C.; Nakandakare, Edna R.; Correa-Giannella, Maria L. C.; Queiroz, Marcia S.; Ronsein, Graziella E.; Passarelli, Marisa	Enrichment of apolipoprotein A-IV and apolipoprotein D in the HDL proteome is associated with HDL functions in diabetic kidney disease without dialysis	Lipids in Health and Disease	1476-511X	10.1186/s12944-020-01381-w
CT; DR; PP; RE; TOF	2003	Sarjeant, Jennifer M.; Lawrie, Allan; Kinnear, Caroline; Yablonsky, Shmuel; Leung, Wesley; Massaeli, Hamid; Prichett, Wendy; Veinot, John P.; Rassart, Eric; Rabinovitch, Marlene	Apolipoprotein D inhibits platelet-derived growth factor-BB-induced vascular smooth muscle cell proliferated by preventing translocation of phosphorylated extracellular signal regulated kinase 1/2 to the nucleus	Arteriosclerosis, Thrombosis, and Vascular Biology	1524-4636	10.1161/01.ATV.0000100404.05459.39
GD; PP; RE	2009	Sasaki, Yasushi; Negishi, Hideaki; Koyama, Ryota; Anbo, Naoki; Ohori, Kanae; Idogawa, Masashi; Mita, Hiroaki; Toyota, Minoru; Imai, Kohzoh; Shinomura, Yasuhisa; Tokino, Takashi	p53 family members regulate the expression of the apolipoprotein D gene	The Journal of Biological Chemistry	0021-9258	10.1074/jbc.M807185200
DR	2000	Satoh, F.; Umemura, S.; Osamura, R. Y.	Immunohistochemical analysis of GCDFP-15 and GCDFP-24 in mammary and non-mammary tissue	Breast Cancer	1340-6868	10.1007/BF02967188
ER	2019	Scalf, Cassandra S.; Chariker, Julia H.; Rouchka, Eric C.; Ashley, Noah T.	Transcriptomic analysis of immune response to bacterial lipopolysaccharide in zebra finch (Taeniopygia guttata)	BMC genomics	1471-2164	10.1186/s12864-019-6016-3
RE	1995	Schaeren-Wiemers, N.; Schaefer, C.; Valenzuela, D. M.; Yancopoulos, G. D.; Schwab, M. E.	Identification of new oligodendrocyte- and myelin-specific genes by a differential screening approach	Journal of Neurochemistry	0022-3042	10.1046/j.1471-4159.1995.65010010.x
DR; RE	2009	Schäfer, Nikolaus F.; Luhmann, Ulrich F. O.; Feil, Silke; Berger, Wolfgang	Differential gene expression in Ndph-knockout mice in retinal development	Investigative Ophthalmology & Visual Science	1552-5783	10.1167/iovs.08-1731
MP	1995	Schindler, P. A.; Settineri, C. A.; Collet, X.; Fielding, C. J.; Burlingame, A. L.	Site-specific detection and structural characterization of the glycosylation of human plasma proteins lecithin:cholesterol acyltransferase and apolipoprotein D using HPLC/electrospray mass spectrometry and sequential glycosidase digestion	Protein Science: A Publication of the Protein Society	0961-8368	10.1002/pro.5560040419
CT; DR; RE	2020	Schlotter, Florian; de Freitas, Renata C. C.; Rogers, Maximillian A.; Blaser, Mark C.; Wu, Pin-Jou; Higashi, Hideyuki; Halu, Arda; Iqbal, Farwah; Andraski, Allison B.; Rodia, Cayla N.; Kuraoka, Shiori; Wen, Jennifer R.; Creager, Michael; Pham, Tan; Hutcheson, Joshua D.; Body, Simon C.; Kohan, Alison B.; Sacks, Frank M.; Aikawa, Masanori; Singh, Sasha A.; Aikawa, Elena	ApoC-III is a novel inducer of calcification in human aortic valves	The Journal of Biological Chemistry	1083-351X	10.1074/jbc.RA120.015700
CT; RE	2007	Schröder, Bernd; Elsässer, Hans-Peter; Schmidt, Bernhard; Hasilik, Andrej	Characterisation of lipofuscin-like lysosomal inclusion bodies from human placenta	FEBS letters	0014-5793	10.1016/j.febslet.2006.12.005
GD; RE	1995	Séguin, D.; Desforges, M.; Rassart, E.	Molecular characterization and differential mRNA tissue distribution of mouse apolipoprotein D	Brain Research. Molecular Brain Research	0169-328X	10.1016/0169-328x(95)00008-g
DR	2001	Selim, A. A.; El-Ayat, G.; Wells, C. A.	Immunohistochemical localization of gross cystic disease fluid protein-15, -24 and -44 in ductal carcinoma in situ of the breast: relationship to the degree of differentiation	Histopathology	0309-0167	10.1046/j.1365-2559.2001.01178.x
DR	1999	Serra Díaz, C.; Vizoso, F.; Lamelas, M. L.; Rodríguez, J. C.; González, L. O.; Baltasar, A.; Medrano, J.	Expression and clinical significance of apolipoprotein D in male breast cancer and gynaecomastia	The British Journal of Surgery	0007-1323	10.1046/j.1365-2168.1999.01157.x
DR	2000	Serra, C.; Vizoso, F.; Lamelas, M. L.; Rodríguez, J. C.; González, L. O.; Merino, A. M.; Baltasar, A.; Pérez-Vázquez, M. T.; Medrano, J.	Comparative study of two androgen-induced markers (apolipoprotein D and pepsinogen C) in female and male breast carcinoma	International Journal of Surgical Investigation	1028-5229	12678518
DR; GD	2013	Shibata, Nobuto; Nagata, Tomoyuki; Shinagawa, Shunichiro; Ohnuma, Tohru; Shimazaki, Hiromi; Komatsu, Miwa; Kuerban, Bolati; Tomson, Katrin; Nakayama, Kazuhiko; Yamada, Hisashi; Arai, Heii	Genetic association between APOA1 and APOD polymorphisms and Alzheimer's disease in a Japanese population	Journal of Neural Transmission	1435-1463	10.1007/s00702-013-1036-7
CT; DR; RE	1990	Simard, J.; Dauvois, S.; Haagensen, D. E.; Lévesque, C.; Mérand, Y.; Labrie, F.	Regulation of progesterone-binding breast cyst protein GCDFP-24 secretion by estrogens and androgens in human breast cancer cells: a new marker of steroid action in breast cancer	Endocrinology	0013-7227	10.1210/endo-126-6-3223
CT; DR; RE	1992	Simard, J.; de Launoit, Y.; Haagensen, D. E.; Labrie, F.	Additive stimulatory action of glucocorticoids and androgens on basal and estrogen-repressed apolipoprotein-D messenger ribonucleic acid levels and secretion in human breast cancer cells	Endocrinology	0013-7227	10.1210/endo.130.3.1537279
CT; DR; RE	1991	Simard, J.; Veilleux, R.; de Launoit, Y.; Haagensen, D. E.; Labrie, F.	Stimulation of apolipoprotein D secretion by steroids coincides with inhibition of cell proliferation in human LNCaP prostate cancer cells	Cancer Research	0008-5472	1868457
MP	2016	Singh, Sasha A.; Andraski, Allison B.; Pieper, Brett; Goh, Wilson; Mendivil, Carlos O.; Sacks, Frank M.; Aikawa, Masanori	Multiple apolipoprotein kinetics measured in human HDL by high-resolution/accurate mass parallel reaction monitoring	Journal of Lipid Research	1539-7262	10.1194/jlr.D061432
RE	1990	Smith, K. M.; Lawn, R. M.; Wilcox, J. N.	Cellular localization of apolipoprotein D and lecithin:cholesterol acyltransferase mRNA in rhesus monkey tissues by in situ hybridization	Journal of Lipid Research	0022-2275	10.1016/S0022-2275(20)42739-7
CT; DR	2009	Søiland, Håvard; Janssen, Emiel A. M.; Kørner, Hartwig; Varhaug, Jan Erik; Skaland, Ivar; Gudlaugsson, Einar; Baak, Jan P. A.; Søreide, Jon Arne	Apolipoprotein D predicts adverse outcome in women >or=70 years with operable breast cancer	Breast Cancer Research and Treatment	1573-7217	10.1007/s10549-008-9955-y
CT; DR	2009	Søiland, Håvard; Skaland, Ivar; Varhaug, Jan Erik; Kørner, Hartwig; Janssen, Emiel A. M.; Gudlaugsson, Einar; Baak, Jan P. A.; Søreide, Jon Arne	Co-expression of estrogen receptor alpha and Apolipoprotein D in node positive operable breast cancer--possible relevance for survival and effects of adjuvant tamoxifen in postmenopausal patients	Acta Oncologica	1651-226X	10.1080/02841860802620613
DR	2008	Song, J. Y.; Lee, J. K.; Lee, N. W.; Jung, H. H.; Kim, S. H.; Lee, K. W.	Microarray analysis of normal cervix, carcinoma in situ, and invasive cervical cancer: identification of candidate genes in pathogenesis of invasion in cervical cancer	International Journal of Gynecological Cancer	1525-1438	10.1111/j.1525-1438.2007.01164.x
DR; RE	2009	Song, Yun Ju C.; Halliday, Glenda M.; Holton, Janice L.; Lashley, Tammaryn; O'Sullivan, Seán S.; McCann, Heather; Lees, Andrew J.; Ozawa, Tetsutaro; Williams, David R.; Lockhart, Paul J.; Revesz, Tamas R.	Degeneration in different parkinsonian syndromes relates to astrocyte type and astrocyte protein expression	Journal of Neuropathology and Experimental Neurology	1554-6578	10.1097/NEN.0b013e3181b66f1b
DR	1994	Søreide, J. A.; Kolnes, J.; Skarstein, A.; Aas, T.; Kvinnsland, S.	Progesterone binding cyst protein in hormone receptor positive breast cancer; a predictive factor for effect of adjuvant tamoxifen treatment	Anticancer Research	0250-7005	7840507
DR	1991	Søreide, J. A.; Lea, O. A.; Anda, O.; Skarstein, A.; Varhaug, J. E.; Kvinnsland, S.	Progesterone-binding cyst protein (PBCP) in operable breast cancer: correlations with prognostic factors and predictive value for effect of adjuvant tamoxifen treatment	Anticancer Research	0250-7005	2064314
DR	1991	Søreide, J. A.; Lea, O. A.; Kvinnsland, S.	Progesterone-binding cyst protein (PBCP = GCDFP-24) and steroid hormone receptors as markers of differentiation in breast cancer. Inverse relation of distribution in normal and malignant tissue of the same breast	Anticancer Research	0250-7005	1888167
DR; ER	2017	Soria, Javier; Acera, Arantxa; Merayo-LLoves, Jesús; Durán, Juan A.; González, Nerea; Rodriguez, Sandra; Bistolas, Nikitas; Schumacher, Soeren; Bier, Frank F.; Peter, Harald; Stöcklein, Walter; Suárez, Tatiana	Tear proteome analysis in ocular surface diseases using label-free LC-MS/MS and multiplexed-microarray biomarker validation	Scientific Reports	2045-2322	10.1038/s41598-017-17536-2
RE	1990	Spreyer, P.; Schaal, H.; Kuhn, G.; Rothe, T.; Unterbeck, A.; Olek, K.; Müller, H. W.	Regeneration-associated high level expression of apolipoprotein D mRNA in endoneurial fibroblasts of peripheral nerve	The EMBO journal	0261-4189	10.1002/j.1460-2075.1990.tb07426.x
MP; RE; CT; PP	2013	Sreckovic, Ivana; Birner-Gruenberger, Ruth; Obrist, Britta; Stojakovic, Tatjana; Scharnagl, Hubert; Holzer, Michael; Scholler, Monika; Philipose, Sonia; Marsche, Gunther; Lang, Uwe; Desoye, Gernot; Wadsack, Christian	Distinct composition of human fetal HDL attenuates its anti-oxidative capacity	Biochimica Et Biophysica Acta	0006-3002	10.1016/j.bbalip.2012.12.015
DR	2016	Starodubtseva, Natalia L.; Kononikhin, Alexey S.; Bugrova, Anna E.; Chagovets, Vitaliy; Indeykina, Maria; Krokhina, Ksenia N.; Nikitina, Irina V.; Kostyukevich, Yury I.; Popov, Igor A.; Larina, Irina M.; Timofeeva, Leila A.; Frankevich, Vladimir E.; Ionov, Oleg V.; Degtyarev, Dmitry N.; Nikolaev, Eugene N.; Sukhikh, Gennady T.	Investigation of urine proteome of preterm newborns with respiratory pathologies	Journal of Proteomics	1876-7737	10.1016/j.jprot.2016.06.012
PP	1988	Steyrer, E.; Kostner, G. M.	Activation of lecithin-cholesterol acyltransferase by apolipoprotein D: comparison of proteoliposomes containing apolipoprotein D, A-I or C-I	Biochimica Et Biophysica Acta	0006-3002	10.1016/0005-2760(88)90235-4
RE	1994	Sugimoto, K.; Simard, J.; Haagensen, D. E.; Labrie, F.	Inverse relationships between cell proliferation and basal or androgen-stimulated apolipoprotein D secretion in LNCaP human prostate cancer cells	The Journal of Steroid Biochemistry and Molecular Biology	0960-0760	10.1016/0960-0760(94)90090-6
DR	2017	Sulkava, Miska; Raitoharju, Emma; Levula, Mari; Seppälä, Ilkka; Lyytikäinen, Leo-Pekka; Mennander, Ari; Järvinen, Otso; Zeitlin, Rainer; Salenius, Juha-Pekka; Illig, Thomas; Klopp, Norman; Mononen, Nina; Laaksonen, Reijo; Kähönen, Mika; Oksala, Niku; Lehtimäki, Terho	Differentially expressed genes and canonical pathway expression in human atherosclerotic plaques - Tampere Vascular Study	Scientific Reports	2045-2322	10.1038/srep41483
DR	2013	Sun, Dongbo; Zhang, Hong; Guo, Donghua; Sun, Anguo; Wang, Hongbin	Shotgun proteomic analysis of plasma from dairy cattle suffering from footrot: characterization of potential disease-associated factors	PloS One	1932-6203	10.1371/journal.pone.0055973
DR	2019	Sun, Haidan; Wang, Danqi; Liu, Dongfang; Guo, Zhengguang; Shao, Chen; Sun, Wei; Zeng, Yong	Differential urinary proteins to diagnose coronary heart disease based on iTRAQ quantitative proteomics	Analytical and Bioanalytical Chemistry	1618-2650	10.1007/s00216-019-01668-7
MP; RE	1998	Sun, Q.; Disher, M. J.; Rustad, T.; Telian, S. A.; Andrews, P. C.	AP30, a differential protein marker for perilymph and cerebrospinal fluid in middle ear fluid, has been purified and identified as human apolipoprotein D	Biochimica Et Biophysica Acta	0006-3002	10.1016/s0167-4838(97)00198-2
CT; DR; RE	1998	Suresh, S.; Yan, Z.; Patel, R. C.; Patel, Y. C.; Patel, S. C.	Cellular cholesterol storage in the Niemann-Pick disease type C mouse is associated with increased expression and defective processing of apolipoprotein D	Journal of Neurochemistry	0022-3042	10.1046/j.1471-4159.1998.70010242.x
RE	2004	Takahashi, Y.; Kumanishi, T.; Hayashi, S.	Using a DNA microarray method to examine gene expression in brain from clozapine-injected mice	Annals of the New York Academy of Sciences	0077-8923	10.1196/annals.1316.069
DR	2019	Tanase-Nakao, Kanako; Mizuno, Kentaro; Hayashi, Yutaro; Kojima, Yoshiyuki; Hara, Mariko; Matsumoto, Kenji; Matsubara, Yoichi; Igarashi, Maki; Miyado, Mami; Fukami, Maki	Dihydrotestosterone induces minor transcriptional alterations in genital skin fibroblasts of children with and without androgen insensitivity	Endocrine Journal	1348-4540	10.1507/endocrj.EJ18-0494
RE	2017	Tao, Z.; Song, W.; Zhu, C.; Xu, W.; Liu, H.; Zhang, S.; Huifang, Li	Comparative transcriptomic analysis of high and low egg-producing duck ovaries	Poultry Science	1525-3171	10.3382/ps/pex229
GD; RE	2011	Tapia, Alejandro; Vilos, Cristian; Marín, Juan Carlos; Croxatto, Horacio B.; Devoto, Luigi	Bioinformatic detection of E47, E2F1 and SREBP1 transcription factors as potential regulators of genes associated to acquisition of endometrial receptivity	Reproductive biology and endocrinology	1477-7827	10.1186/1477-7827-9-14
MP	2001	Terrisse, L.; Marcoux, K.; Do Carmo, S.; Brissette, L.; Milne, R.; Rassart, E.	Structure-function relationships of human apolipoprotein D an immunochemical analysis	Life Sciences	0024-3205	10.1016/s0024-3205(01)01439-4
DR	1998	Terrisse, L.; Poirier, J.; Bertrand, P.; Merched, A.; Visvikis, S.; Siest, G.; Milne, R.; Rassart, E.	Increased levels of apolipoprotein D in cerebrospinal fluid and hippocampus of Alzheimer's patients	Journal of Neurochemistry	0022-3042	10.1046/j.1471-4159.1998.71041643.x
DR; RE	1999	Terrisse, L.; Séguin, D.; Bertrand, P.; Poirier, J.; Milne, R.; Rassart, E.	Modulation of apolipoprotein D and apolipoprotein E expression in rat hippocampus after entorhinal cortex lesion	Brain Research. Molecular Brain Research	0169-328X	10.1016/s0169-328x(99)00123-0
DR; RE	2007	Tew, Simon R.; Clegg, Peter D.; Brew, Christopher J.; Redmond, Colette M.; Hardingham, Timothy E.	SOX9 transduction of a human chondrocytic cell line identifies novel genes regulated in primary human chondrocytes and in osteoarthritis	Arthritis Research & Therapy	1478-6362	10.1186/ar2311
RE	1994	Thalmann, I.; Kohut, R. I.; Ryu, J.; Comegys, T. H.; Senarita, M.; Thalmann, R.	Protein profile of human perilymph: in search of markers for the diagnosis of perilymph fistula and other inner ear disease	Otolaryngology-Head and Neck Surgery	0194-5998	10.1177/01945998941113P117
RE	2001	Thomas, E. A.; Danielson, P. E.; Nelson, P. A.; Pribyl, T. M.; Hilbush, B. S.; Hasel, K. W.; Sutcliffe, J. G.	Clozapine increases apolipoprotein D expression in rodent brain: towards a mechanism for neuroleptic pharmacotherapy	Journal of Neurochemistry	0022-3042	10.1046/j.1471-4159.2001.00027.x
DR; RE	2001	Thomas, E. A.; Dean, B.; Pavey, G.; Sutcliffe, J. G.	Increased CNS levels of apolipoprotein D in schizophrenic and bipolar subjects: implications for the pathophysiology of psychiatric disorders	Proceedings of the National Academy of Sciences of the United States of America	0027-8424	10.1073/pnas.071056198
DR	2003	Thomas, E. A.; Dean, B.; Scarr, E.; Copolov, D.; Sutcliffe, J. G.	Differences in neuroanatomical sites of apoD elevation discriminate between schizophrenia and bipolar disorder	Molecular Psychiatry	1359-4184	10.1038/sj.mp.4001223
RE	2003	Thomas, E. A.; George, R. C.; Danielson, P. E.; Nelson, P. A.; Warren, A. J.; Lo, D.; Sutcliffe, J. G.	Antipsychotic drug treatment alters expression of mRNAs encoding lipid metabolism-related proteins	Molecular Psychiatry	1359-4184	10.1038/sj.mp.4001425
DR; RE	2001	Thomas, E. A.; Sautkulis, L. N.; Criado, J. R.; Games, D.; Sutcliffe, J. G.	Apolipoprotein D mRNA expression is elevated in PDAPP transgenic mice	Journal of Neurochemistry	0022-3042	10.1046/j.1471-4159.2001.00654.x
CT; PP	2003	Thomas, Elizabeth A.; George, Roshni C.; Sutcliffe, J. Gregor	Apolipoprotein D modulates arachidonic acid signaling in cultured cells: implications for psychiatric disorders	Prostaglandins, Leukotrienes, and Essential Fatty Acids	0952-3278	10.1016/j.plefa.2003.08.014
DR	2003	Thomas, Elizabeth A.; Laws, Simon M.; Sutcliffe, J. Gregor; Harper, Clive; Dean, Brian; McClean, Catriona; Masters, Colin; Lautenschlager, Nicola; Gandy, Samuel E.; Martins, Ralph N.	Apolipoprotein D levels are elevated in prefrontal cortex of subjects with Alzheimer's disease: no relation to apolipoprotein E expression or genotype	Biological Psychiatry	0006-3223	10.1016/s0006-3223(02)01976-5
PP; TOF	2007	Thomas, Elizabeth A.; Yao, Jeffrey K.	Clozapine specifically alters the arachidonic acid pathway in mice lacking apolipoprotein D	Schizophrenia Research	0920-9964	10.1016/j.schres.2006.08.011
RE	2003	Tomarev, Stanislav I.; Wistow, Graeme; Raymond, Vincent; Dubois, Stéphane; Malyukova, Irina	Gene expression profile of the human trabecular meshwork: NEIBank sequence tag analysis	Investigative Ophthalmology & Visual Science	0146-0404	10.1167/iovs.02-1099
DR; RE	2000	Trieu, V. N.; Uckun, F. M.	Apolipoprotein E and apolipoprotein D expression in a murine model of singlet oxygen-induced cerebral stroke	Biochemical and Biophysical Research Communications	0006-291X	10.1006/bbrc.2000.2205
DR	2021	Tristán-Noguero, Alba; Borràs, Eva; Molero-Luis, Marta; Wassenberg, Tessa; Peters, Tessa; Verbeek, Marcel M.; Willemsen, Michel; Opladen, Thomas; Jeltsch, Kathrin; Pons, Roser; Thony, Beat; Horvath, Gabriella; Yapici, Zuhal; Friedman, Jennifer; Hyland, Keith; Agosta, Guillermo E.; López-Laso, Eduardo; Artuch, Rafael; Sabidó, Eduard; García-Cazorla, Àngels	Novel Protein Biomarkers of Monoamine Metabolism Defects Correlate with Disease Severity	Movement Disorders: Official Journal of the Movement Disorder Society	1531-8257	10.1002/mds.28362
DR; TOF	2013	Tsukamoto, Kosuke; Mani, D. R.; Shi, Jianru; Zhang, Songwen; Haagensen, Darrow E.; Otsuka, Fumiyuki; Guan, Jian; Smith, Jonathan D.; Weng, Wei; Liao, Ronglih; Kolodgie, Frank D.; Virmani, Renu; Krieger, Monty	Identification of apolipoprotein D as a cardioprotective gene using a mouse model of lethal atherosclerotic coronary artery disease	Proceedings of the National Academy of Sciences of the United States of America	1091-6490	10.1073/pnas.1315986110
MP	1980	Utermann, Gerd; Menzel, Hans-Jürgen; Adler, Gido; Dieker, Peter; Weber, Wilfried	Substitution in vitro of Lecithin–Cholesterol Acyltransferase	European Journal of Biochemistry	1432-1033	https://doi.org/10.1111/j.1432-1033.1980.tb04643.x
DR	2005	Utsunomiya, Tohru; Ogawa, Kazuhiko; Yoshinaga, Keiji; Ohta, Mitsuhiko; Yamashita, Keishi; Mimori, Koshi; Inoue, Hiroshi; Ezaki, Takahiro; Yoshikawa, Yasuji; Mori, Masaki	Clinicopathologic and prognostic values of apolipoprotein D alterations in hepatocellular carcinoma	International Journal of Cancer	0020-7136	10.1002/ijc.20986
DR; GD	2006	van den Boom, Jörg; Wolter, Marietta; Blaschke, Britta; Knobbe, Christiane B.; Reifenberger, Guido	Identification of novel genes associated with astrocytoma progression using suppression subtractive hybridization and real-time reverse transcription-polymerase chain reaction	International Journal of Cancer	0020-7136	10.1002/ijc.22108
DR	2021	Vardi, Ayelet; Pri-Or, Amir; Wigoda, Noa; Grishchuk, Yulia; Futerman, Anthony H.	Proteomics analysis of a human brain sample from a mucolipidosis type IV patient reveals pathophysiological pathways	Orphanet Journal of Rare Diseases	1750-1172	10.1186/s13023-021-01679-7
DR	2000	Vázquez, J.; González, L.; Merino, A.; Vizoso, F.	Expression and clinical significance of apolipoprotein D in epithelial ovarian carcinomas	Gynecologic Oncology	0090-8258	10.1006/gyno.1999.5678
CT; RE	1995	Vieira, A. V.; Lindstedt, K.; Schneider, W. J.; Vieira, P. M.	Identification of a circulatory and oocytic avian apolipoprotein D	Molecular Reproduction and Development	1040-452X	10.1002/mrd.1080420411
DR; GD	1994	Vijayaraghavan, S.; Hitman, G. A.; Kopelman, P. G.	Apolipoprotein-D polymorphism: a genetic marker for obesity and hyperinsulinemia	The Journal of Clinical Endocrinology and Metabolism	0021-972X	10.1210/jcem.79.2.7913935
DR	2007	Vizoso, F. J.; Rodriguez, M.; Altadill, A.; González-Diéguez, M. L.; Linares, A.; González, L. O.; Junquera, S.; Fresno-Forcelledo, F.; Corte, M. D.; Rodrigo, L.	Liver expression of steroid hormones and Apolipoprotein D receptors in hepatocellular carcinoma	World Journal of Gastroenterology	1007-9327	10.3748/wjg.v13.i23.3221
RE	1994	Vizoso, F.; Díez-Itza, I.; Sánchez, L. M.; Tuya, A. F.; Ruibal, A.; López-Otín, C.	Relationship between serum prolactin levels and protein composition of breast secretions in nonlactating women	The Journal of Clinical Endocrinology and Metabolism	0021-972X	10.1210/jcem.79.2.8045972
RE	1992	Vizoso, F.; Sánchez, L. M.; Díez-Itza, I.; Luz Lamelas, M.; López-Otín, C.	Factors affecting protein composition of breast secretions from nonlactating women	Breast Cancer Research and Treatment	0167-6806	10.1007/BF01833522
DR; RE	2018	Waldner, Andreas; Dassati, Sarah; Redl, Bernhard; Smania, Nicola; Gandolfi, Marialuisa	Apolipoprotein D Concentration in Human Plasma during Aging and in Parkinson's Disease: A Cross-Sectional Study	Parkinson's Disease	2090-8083	10.1155/2018/3751516
RE	2012	Walsh, N.; Dale, J.; McGraw, K. J.; Pointer, M. A.; Mundy, N. I.	Candidate genes for carotenoid coloration in vertebrates and their expression profiles in the carotenoid-containing plumage and bill of a wild bird	Proceedings. Biological Sciences	1471-2954	10.1098/rspb.2011.0765
DR	2013	Wang, Jun; Scholtens, Denise; Holko, Michelle; Ivancic, David; Lee, Oukseub; Hu, Hong; Chatterton, Robert T.; Sullivan, Megan E.; Hansen, Nora; Bethke, Kevin; Zalles, Carola M.; Khan, Seema A.	Lipid metabolism genes in contralateral unaffected breast and estrogen receptor status of breast cancer	Cancer Prevention Research	1940-6215	10.1158/1940-6207.CAPR-12-0304
RE	2010	Wang, Shu-Ching Mary; Myers, Stephen; Dooms, Cedric; Capon, Robert; Muscat, George E. O.	An ERRbeta/gamma agonist modulates GRalpha expression, and glucocorticoid responsive gene expression in skeletal muscle cells	Molecular and Cellular Endocrinology	1872-8057	10.1016/j.mce.2009.07.012
GD	1992	Warden, C. H.; Diep, A.; Taylor, B. A.; Lusis, A. J.	Localization of the gene for apolipoprotein D on mouse chromosome 16	Genomics	0888-7543	10.1016/0888-7543(92)90325-m
DR	2020	Watanabe, Yumi; Hirao, Yoshitoshi; Kasuga, Kensaku; Tokutake, Takayoshi; Kitamura, Kaori; Niida, Shumpei; Ikeuchi, Takeshi; Nakamura, Kazutoshi; Yamamoto, Tadashi	Urinary Apolipoprotein C3 Is a Potential Biomarker for Alzheimer's Disease	Dementia and Geriatric Cognitive Disorders Extra	1664-5464	10.1159/000509561
DR	2008	Wei, Ying-Jie; Huang, Yin-Xia; Zhang, Xiao-Ling; Li, Jun; Huang, Jie; Zhang, Hao; Hu, Sheng-Shou	Apolipoprotein D as a novel marker in human end-stage heart failure: a preliminary study	Biomarkers: Biochemical Indicators of Exposure, Response, and Susceptibility to Chemicals	1354-750X	10.1080/13547500802030363
MP	1994	Weinberg, R. B.	Identification of functional domains in the plasma apolipoproteins by analysis of inter-species sequence variability	Journal of Lipid Research	0022-2275	10.1016/S0022-2275(20)39927-2
DR	2004	West, Robert B.; Harvell, Jeff; Linn, Sabine C.; Liu, Chih Long; Prapong, Wijan; Hernandez-Boussard, Tina; Montgomery, Kelli; Nielsen, Torsten O.; Rubin, Brian P.; Patel, Rajiv; Goldblum, John R.; Brown, Patrick O.; van de Rijn, Matt; Lui, Chih Long	Apo D in soft tissue tumors: a novel marker for dermatofibrosarcoma protuberans	The American Journal of Surgical Pathology	0147-5185	10.1097/01.pas.0000126857.86186.4c
DR	1980	Wiklund, O.; Fager, G.; olofsson, S. O.; Wilhelmsson, C.; Bondjers, G.	Serum apolipoprotein levels in relation to acute myocardial infarction and its risk factors--determination of apolipoprotein D	Atherosclerosis	0021-9150	10.1016/0021-9150(80)90070-2
DR; GD	2021	Wu, Meng; Li, Qingdai; Wang, Hongbing	Identification of Novel Biomarkers Associated With the Prognosis and Potential Pathogenesis of Breast Cancer via Integrated Bioinformatics Analysis	Technology in Cancer Research & Treatment	1533-0338	10.1177/1533033821992081
RE	2018	Xu, Lei; Jia, Fei; Luo, Changyao; Yu, Qianqian; Dai, Ruitong; Li, Xingmin	Unravelling proteome changes of chicken egg whites under carbon dioxide modified atmosphere packaging	Food Chemistry	1873-7072	10.1016/j.foodchem.2017.06.128
DR; PP; GD	2002	Yamashita, Keishi; Upadhyay, Sunil; Osada, Motonobu; Hoque, Mohammad O.; Xiao, Yan; Mori, Masaki; Sato, Fumiaki; Meltzer, Stephen J.; Sidransky, David	Pharmacologic unmasking of epigenetically silenced tumor suppressor genes in esophageal squamous cell carcinoma	Cancer Cell	1535-6108	10.1016/s1535-6108(02)00215-5
RE	2012	Yan, Lin; Park, Ji Yeon; Dillinger, Jean-Guillaume; De Lorenzo, Mariana S.; Yuan, Chujun; Lai, Lo; Wang, Chunbo; Ho, David; Tian, Bin; Stanley, William C.; Auwerx, Johan; Vatner, Dorothy E.; Vatner, Stephen F.	Common mechanisms for calorie restriction and adenylyl cyclase type 5 knockout models of longevity	Aging Cell	1474-9726	10.1111/acel.12013
MP	1994	Yang, C. Y.; Gu, Z. W.; Blanco-Vaca, F.; Gaskell, S. J.; Yang, M.; Massey, J. B.; Gotto, A. M.; Pownall, H. J.	Structure of human apolipoprotein D: locations of the intermolecular and intramolecular disulfide links	Biochemistry	0006-2960	10.1021/bi00207a011
RE	2005	Yang, C.-L.; Kurczab, T.; Down, G.; Kealey, T.; Langlands, K.	Gene expression profiling of the ageing rat vibrissa follicle	The British Journal of Dermatology	0007-0963	10.1111/j.1365-2133.2005.06550.x
DR	2005	Yao, Jeffrey K.; Thomas, Elizabeth A.; Reddy, Ravinder D.; Keshavan, Matcheri S.	Association of plasma apolipoproteins D with RBC membrane arachidonic acid levels in schizophrenia	Schizophrenia Research	0920-9964	10.1016/j.schres.2004.05.007
RE	2002	Yao, Yu; Vieira, Amandio	Comparative 17beta-estradiol response and lipoprotein interactions of an avian apolipoprotein	General and Comparative Endocrinology	0016-6480	10.1016/s0016-6480(02)00032-1
DR	2007	Yokoo, Hideaki; Oishi, Takuma; Isoda, Koji; Nakazato, Yoichi; Toyokuni, Shinya	Oxidative stress is related to the formation of Antoni B patterns and eosinophilic hyaline droplets in schwannomas	Neuropathology	0919-6544	10.1111/j.1440-1789.2007.00772.x
DR; GD; RE	1996	Yoshida, K.; Cleaveland, E. S.; Nagle, J. W.; French, S.; Yaswen, L.; Ohshima, T.; Brady, R. O.; Pentchev, P. G.; Kulkarni, A. B.	Molecular cloning of the mouse apolipoprotein D gene and its upregulated expression in Niemann-Pick disease type C mouse model	DNA and cell biology	1044-5498	10.1089/dna.1996.15.873
RE; TOF	2020	Yu, Rong-Hua; Zhang, Xiang-Yang; Xu, Wei; Li, Zhi-Kun; Zhu, Xiao-Dong	Apolipoprotein D alleviates glucocorticoid-induced osteogenesis suppression in bone marrow mesenchymal stem cells via the PI3K/Akt pathway	Journal of Orthopaedic Surgery and Research	1749-799X	10.1186/s13018-020-01824-1
MP; RE	1996	Zeng, C.; Spielman, A. I.; Vowels, B. R.; Leyden, J. J.; Biemann, K.; Preti, G.	A human axillary odorant is carried by apolipoprotein D	Proceedings of the National Academy of Sciences of the United States of America	0027-8424	10.1073/pnas.93.13.6626
DR	2005	Zenkel, Matthias; Pöschl, Ernst; von der Mark, Klaus; Hofmann-Rummelt, Carmen; Naumann, Gottfried O. H.; Kruse, Friedrich E.; Schlötzer-Schrehardt, Ursula	Differential gene expression in pseudoexfoliation syndrome	Investigative Ophthalmology & Visual Science	0146-0404	10.1167/iovs.05-0249
RE	2007	Zhang, Jin; He, Qiang; Liu, Qiu Y.; Guo, Wei; Deng, Xue M.; Zhang, Wei W.; Hu, Xiao X.; Li, Ning	Differential gene expression profile in pig adipose tissue treated with/without clenbuterol	BMC genomics	1471-2164	10.1186/1471-2164-8-433
DR	1998	Zhang, S. X.; Bentel, J. M.; Ricciardelli, C.; Horsfall, D. J.; Haagensen, D. E.; Marshall, V. R.; Tilley, W. D.	Immunolocalization of apolipoprotein D, androgen receptor and prostate specific antigen in early stage prostate cancers	The Journal of Urology	0022-5347	10.1016/s0022-5347(01)63981-8
DR; GD	2006	Zhang, Xiaoju; Li, Dawei; Duan, Shiwei; Duan, Yun; Chen, Qingying; Li, Xingwang; Liu, Zhuangjun; Feng, Guoyin; He, Lin	Analysis of the association between Apolipoprotein D and schizophrenia	Neuropsychobiology	0302-282X	10.1159/000095740
RE	2014	Zhang, Ye; Chen, Kenian; Sloan, Steven A.; Bennett, Mariko L.; Scholze, Anja R.; O'Keeffe, Sean; Phatnani, Hemali P.; Guarnieri, Paolo; Caneda, Christine; Ruderisch, Nadine; Deng, Shuyun; Liddelow, Shane A.; Zhang, Chaolin; Daneman, Richard; Maniatis, Tom; Barres, Ben A.; Wu, Jia Qian	An RNA-Sequencing Transcriptome and Splicing Database of Glia, Neurons, and Vascular Cells of the Cerebral Cortex	The Journal of Neuroscience	0270-6474	10.1523/JNEUROSCI.1860-14.2014
RE	2015	Zheng, Wenchao; Mast, Natalia; Saadane, Aicha; Pikuleva, Irina A.	Pathways of cholesterol homeostasis in mouse retina responsive to dietary and pharmacologic treatments	Journal of Lipid Research	1539-7262	10.1194/jlr.M053439
RE	2000	Zhou, J.; Ng, S.; Adesanya-Famuiya, O.; Anderson, K.; Bondy, C. A.	Testosterone inhibits estrogen-induced mammary epithelial proliferation and suppresses estrogen receptor expression	FASEB journal	0892-6638	10.1096/fj.99-0863com
DR	2020	Zhou, Xiaojiang; Wang, Jin; Lu, Yupan; Chen, Chao; Hu, Yuan; Liu, Ping; Dong, Xianzhe	Anti-depressive effects of Kai-Xin-San on lipid metabolism in depressed patients and CUMS rats using metabolomic analysis	Journal of Ethnopharmacology	1872-7573	10.1016/j.jep.2020.112615
DR; RE	2015	Zhu, Zhechen; Zhang, Hongwei; Luo, Guanghua; Xu, Ning; Pan, Zhonglan	Association between the ABCC11 gene polymorphism and the expression of apolipoprotein D by the apocrine glands in axillary osmidrosis	Molecular Medicine Reports	1791-3004	10.3892/mmr.2015.3274
DR	2019	Zou, Shengzhen; Zhang, Jie; for Alzheimer’s Disease Neuroimaging Initiative; Chen, Wei	Subtypes Based on Six Apolipoproteins in Non-Demented Elderly Are Associated with Cognitive Decline and Subsequent Tau Accumulation in Cerebrospinal Fluid	Journal of Alzheimer's disease	1875-8908	10.3233/JAD-190314

## Sheet: Table S2 - MP
TAGS	Collection	MOLECULAR PROPERTIES SUBHEADING	Publication Year	Author	Title	Publication Title
MP	1	PROTEIN PARAMETERS	1973	McConathy, W. J.; Alaupovic, P.	Isolation and partial characterization of apolipoprotein D: a new protein moiety of the human plasma lipoprotein system	FEBS letters
MP	1	PROTEIN PARAMETERS	1976	McConathy, W. J.; Alaupovic, P.	Studies on the isolation and partial characterization of apolipoprotein D and lipoprotein D of human plasma	Biochemistry
MP	1	PROTEIN PARAMETERS	1986	McConathy, W. J.; Alaupovic, P.	Isolation and characterization of other apolipoproteins	Methods in Enzymology
MP	1	PROTEIN PARAMETERS	1989	Camato, R.; Marcel, Y. L.; Milne, R. W.; Lussier-Cacan, S.; Weech, P. K.	Protein polymorphism of a human plasma apolipoprotein D antigenic epitope	Journal of Lipid Research
GD; MP	1	PROTEIN PARAMETERS	1989	Kamboh, M. I.; Albers, J. J.; Majumder, P. P.; Ferrell, R. E.	Genetic studies of human apolipoproteins. IX. Apolipoprotein D polymorphism and its relation to serum lipoprotein lipid levels	American Journal of Human Genetics
MP; RE	1	PROTEIN PARAMETERS	1990	Holmquist, L.	Identification and quantification of apolipoprotein D in normal human urine	Electrophoresis
MP	1	PROTEIN PARAMETERS	1994	Yang, C. Y.; Gu, Z. W.; Blanco-Vaca, F.; Gaskell, S. J.; Yang, M.; Massey, J. B.; Gotto, A. M.; Pownall, H. J.	Structure of human apolipoprotein D: locations of the intermolecular and intramolecular disulfide links	Biochemistry
MP	1	PROTEIN PARAMETERS	1994	Weinberg, R. B.	Identification of functional domains in the plasma apolipoproteins by analysis of inter-species sequence variability	Journal of Lipid Research
MP; RE	1	PROTEIN PARAMETERS	1995	Holzfeind, P.; Merschak, P.; Dieplinger, H.; Redl, B.	The human lacrimal gland synthesizes apolipoprotein D mRNA in addition to tear prealbumin mRNA, both species encoding members of the lipocalin superfamily	Experimental Eye Research
MP	1	PROTEIN PARAMETERS	2001	Terrisse, L.; Marcoux, K.; Do Carmo, S.; Brissette, L.; Milne, R.; Rassart, E.	Structure-function relationships of human apolipoprotein D an immunochemical analysis	Life Sciences
MP	1	PROTEIN PARAMETERS	2007	Salvatore, Alfonso; Cigliano, Luisa; Bucci, Enrico M.; Corpillo, Davide; Velasco, Silvia; Carlucci, Alessandro; Pedone, Carlo; Abrescia, Paolo	Haptoglobin binding to apolipoprotein A-I prevents damage from hydroxyl radicals on its stimulatory activity of the enzyme lecithin-cholesterol acyl-transferase	Biochemistry
MP; PP	2	PROTEIN STRUCTURE	2007	Eichinger, Andreas; Nasreen, Amber; Kim, Hyun Jin; Skerra, Arne	Structural insight into the dual ligand specificity and mode of high density lipoprotein association of apolipoprotein D	The Journal of Biological Chemistry
MP; PP	2	PROTEIN STRUCTURE	2012	Oakley, Aaron J.; Bhatia, Surabhi; Ecroyd, Heath; Garner, Brett	Molecular dynamics analysis of apolipoprotein-D-lipid hydroperoxide interactions: mechanism for selective oxidation of Met-93	PloS One
MP	2	PROTEIN STRUCTURE	2018	Kielkopf, Claudia S.; Low, Jason K. K.; Mok, Yee-Foong; Bhatia, Surabhi; Palasovski, Tony; Oakley, Aaron J.; Whitten, Andrew E.; Garner, Brett; Brown, Simon H. J.	Identification of a novel tetrameric structure for human apolipoprotein-D	Journal of Structural Biology
MP	2	PROTEIN STRUCTURE	2019	Kielkopf, Claudia S.; Ghosh, Madhubrata; Anand, Ganesh S.; Brown, Simon H. J.	HDX-MS reveals orthosteric and allosteric changes in apolipoprotein-D structural dynamics upon binding of progesterone	Protein Science: A Publication of the Protein Society
MP	2	PROTEIN STRUCTURE	2021	Kielkopf, Claudia S.; Whitten, Andrew E.; Garner, Brett; Brown, Simon H.J.	Small angle X-ray scattering analysis of ligand-bound forms of tetrameric apolipoprotein-D	Bioscience Reports
MP	3	GLYCOSYLATION	1976	McConathy, W. J.; Alaupovic, P.	Studies on the isolation and partial characterization of apolipoprotein D and lipoprotein D of human plasma	Biochemistry
MP	3	GLYCOSYLATION	1980	Bojanovski, D.; Alaupovic, P.; McConathy, W. J.; Kelly, J. L.	Isolation and partial characterization of apolipoprotein D and lipoprotein D from baboon plasma	FEBS letters
MP	3	GLYCOSYLATION	1986	McConathy, W. J.; Alaupovic, P.	Isolation and characterization of other apolipoproteins	Methods in Enzymology
MP	3	GLYCOSYLATION	1994	Yang, C. Y.; Gu, Z. W.; Blanco-Vaca, F.; Gaskell, S. J.; Yang, M.; Massey, J. B.; Gotto, A. M.; Pownall, H. J.	Structure of human apolipoprotein D: locations of the intermolecular and intramolecular disulfide links	Biochemistry
MP	3	GLYCOSYLATION	1995	Schindler, P. A.; Settineri, C. A.; Collet, X.; Fielding, C. J.; Burlingame, A. L.	Site-specific detection and structural characterization of the glycosylation of human plasma proteins lecithin:cholesterol acyltransferase and apolipoprotein D using HPLC/electrospray mass spectrometry and sequential glycosidase digestion	Protein Science: A Publication of the Protein Society
MP; RE	3	GLYCOSYLATION	1996	Zeng, C.; Spielman, A. I.; Vowels, B. R.; Leyden, J. J.; Biemann, K.; Preti, G.	A human axillary odorant is carried by apolipoprotein D	Proceedings of the National Academy of Sciences of the United States of America
MP; RE	3	GLYCOSYLATION	1998	Sun, Q.; Disher, M. J.; Rustad, T.; Telian, S. A.; Andrews, P. C.	AP30, a differential protein marker for perilymph and cerebrospinal fluid in middle ear fluid, has been purified and identified as human apolipoprotein D	Biochimica Et Biophysica Acta
MP; RE; DR	3	GLYCOSYLATION	2009	Perdomo, German; Henry Dong, H.	Apolipoprotein D in lipid metabolism and its functional implication in atherosclerosis and aging	Aging
MP; RE	3	GLYCOSYLATION	2016	Li, Hongyun; Ruberu, Kalani; Karl, Tim; Garner, Brett	Cerebral Apolipoprotein-D Is Hypoglycosylated Compared to Peripheral Tissues and Is Variably Expressed in Mouse and Human Brain Regions	PloS One
DR; MP	3	GLYCOSYLATION	2017	Qin, Yannan; Chen, Yanni; Yang, Juan; Wu, Fei; Zhao, Lingyu; Yang, Fuquan; Xue, Peng; Shi, Zhuoyue; Song, Tusheng; Huang, Chen	Serum glycopattern and Maackia amurensis lectin-II binding glycoproteins in autism spectrum disorder	Scientific Reports
MP	4	OLIGOMERIZATION	1993	Blanco-Vaca, F.; Pownall, H. J.	Disulfide linked dimers of apolipoprotein D in urine	Electrophoresis
MP; RE	4	OLIGOMERIZATION	1995	Holzfeind, P.; Merschak, P.; Dieplinger, H.; Redl, B.	The human lacrimal gland synthesizes apolipoprotein D mRNA in addition to tear prealbumin mRNA, both species encoding members of the lipocalin superfamily	Experimental Eye Research
MP	4	OLIGOMERIZATION	1997	Patel, R. C.; Lange, D.; McConathy, W. J.; Patel, Y. C.; Patel, S. C.	Probing the structure of the ligand binding cavity of lipocalins by fluorescence spectroscopy	Protein Engineering
MP	4	OLIGOMERIZATION	2000	Böttcher, A.; Schlosser, J.; Kronenberg, F.; Dieplinger, H.; Knipping, G.; Lackner, K. J.; Schmitz, G.	Preparative free-solution isotachophoresis for separation of human plasma lipoproteins: apolipoprotein and lipid composition of HDL subfractions	Journal of Lipid Research
MP	4	OLIGOMERIZATION	2006	Nasreen, Amber; Vogt, Martin; Kim, Hyun Jin; Eichinger, Andreas; Skerra, Arne	Solubility engineering and crystallization of human apolipoprotein D	Protein Science: A Publication of the Protein Society
MP; PP	4	OLIGOMERIZATION	2012	Bhatia, Surabhi; Knoch, Bianca; Wong, Jenny; Kim, Woojin S.; Else, Paul L.; Oakley, Aaron J.; Garner, Brett	Selective reduction of hydroperoxyeicosatetraenoic acids to their hydroxy derivatives by apolipoprotein D: implications for lipid antioxidant activity and Alzheimer's disease	The Biochemical Journal
MP; PP	4	OLIGOMERIZATION	2013	Bhatia, Surabhi; Jenner, Andrew M.; Li, Hongyun; Ruberu, Kalani; Spiro, Adena S.; Shepherd, Claire E.; Kril, Jillian J.; Kain, Nupur; Don, Anthony; Garner, Brett	Increased apolipoprotein D dimer formation in Alzheimer's disease hippocampus is associated with lipid conjugated diene levels	Journal of Alzheimer's disease: JAD
MP	4	OLIGOMERIZATION	2018	Kielkopf, Claudia S.; Low, Jason K. K.; Mok, Yee-Foong; Bhatia, Surabhi; Palasovski, Tony; Oakley, Aaron J.; Whitten, Andrew E.; Garner, Brett; Brown, Simon H. J.	Identification of a novel tetrameric structure for human apolipoprotein-D	Journal of Structural Biology
MP	4	OLIGOMERIZATION	2019	Kielkopf, Claudia S.; Ghosh, Madhubrata; Anand, Ganesh S.; Brown, Simon H. J.	HDX-MS reveals orthosteric and allosteric changes in apolipoprotein-D structural dynamics upon binding of progesterone	Protein Science: A Publication of the Protein Society
MP	4	OLIGOMERIZATION	2021	Kielkopf, Claudia S.; Whitten, Andrew E.; Garner, Brett; Brown, Simon H.J.	Small angle X-ray scattering analysis of ligand-bound forms of tetrameric apolipoprotein-D	Bioscience Reports
MP	5	SMALL LIGAND BINDING	1979	Haagensen, DE; Mazoujian, G; Dilley, WG; Pedersen, CE; Kister, SJ; Wells, SA	Breast gross cystic disease fluid analysis. I. Isolation and radioimmunoassay for a major component protein	Journal of the National Cancer Institute
MP	5	SMALL LIGAND BINDING	1988	Lea, O. A.	Binding properties of progesterone-binding Cyst protein, PBCP	Steroids
MP	5	SMALL LIGAND BINDING	1990	Dilley, W. G.; Haagensen, D. E.; Cox, C. E.; Wells, S. A.	Immunologic and steroid binding properties of the GCDFP-24 protein isolated from human breast gross cystic disease fluid	Breast Cancer Research and Treatment
MP	5	SMALL LIGAND BINDING	1990	Peitsch, M. C.; Boguski, M. S.	Is apolipoprotein D a mammalian bilin-binding protein?	The New Biologist
MP	5	SMALL LIGAND BINDING	1995	Morais Cabral, J. H.; Atkins, G. L.; Sánchez, L. M.; López-Boado, Y. S.; López-Otin, C.; Sawyer, L.	Arachidonic acid binds to apolipoprotein D: implications for the protein's function	FEBS letters
MP; RE	5	SMALL LIGAND BINDING	1996	Zeng, C.; Spielman, A. I.; Vowels, B. R.; Leyden, J. J.; Biemann, K.; Preti, G.	A human axillary odorant is carried by apolipoprotein D	Proceedings of the National Academy of Sciences of the United States of America
MP	5	SMALL LIGAND BINDING	2000	Goessling, W.; Zucker, S. D.	Role of apolipoprotein D in the transport of bilirubin in plasma	American Journal of Physiology. Gastrointestinal and Liver Physiology
MP	5	SMALL LIGAND BINDING	2001	Vogt, M.; Skerra, A.	Bacterially produced apolipoprotein D binds progesterone and arachidonic acid, but not bilirubin or E-3M2H	Journal of molecular recognition: JMR
MP	5	SMALL LIGAND BINDING	2006	Breustedt, Daniel A.; Schönfeld, Dorian L.; Skerra, Arne	Comparative ligand-binding analysis of ten human lipocalins	Biochimica Et Biophysica Acta
MP	5	SMALL LIGAND BINDING	2011	Akiba, S.; Arai, N.; Kusuoku, H.; Takagi, Y.; Hagura, T.; Takeuchi, K.; Fuji, A.	The N-terminal amino acid of apolipoprotein D is putatively covalently bound to 3-hydroxy-3-methyl hexanoic acid, a key odour compound in axillary sweat	International Journal of Cosmetic Science
MP; PP	5	SMALL LIGAND BINDING	2012	Oakley, Aaron J.; Bhatia, Surabhi; Ecroyd, Heath; Garner, Brett	Molecular dynamics analysis of apolipoprotein-D-lipid hydroperoxide interactions: mechanism for selective oxidation of Met-93	PloS One
MP; TOF	5	SMALL LIGAND BINDING	2013	Ruiz, Mario; Sanchez, Diego; Correnti, Colin; Strong, Roland K.; Ganfornina, Maria D.	Lipid-binding properties of human ApoD and Lazarillo-related lipocalins: functional implications for cell differentiation	The FEBS journal
MP; PP; RE; DR; TOF	5	SMALL LIGAND BINDING	2014	García-Mateo, Nadia; Ganfornina, Maria D.; Montero, Olimpio; Gijón, Miguel A.; Murphy, Robert C.; Sanchez, Diego	Schwann cell-derived Apolipoprotein D controls the dynamics of post-injury myelin recognition and degradation	Frontiers in Cellular Neuroscience
MP	5	SMALL LIGAND BINDING	2019	Kielkopf, Claudia S.; Ghosh, Madhubrata; Anand, Ganesh S.; Brown, Simon H. J.	HDX-MS reveals orthosteric and allosteric changes in apolipoprotein-D structural dynamics upon binding of progesterone	Protein Science: A Publication of the Protein Society
MP	5	SMALL LIGAND BINDING	2021	Kielkopf, Claudia S.; Whitten, Andrew E.; Garner, Brett; Brown, Simon H.J.	Small angle X-ray scattering analysis of ligand-bound forms of tetrameric apolipoprotein-D	Bioscience Reports
MP	6	CHOLESTEROL MANAGEMENT	1980	Fielding, P E; Fielding, C J	A cholesteryl ester transfer complex in human plasma.	Proceedings of the National Academy of Sciences of the United States of America
MP	6	CHOLESTEROL MANAGEMENT	1981	Morton, R. E.; Zilversmit, D. B.	The separation of apolipoprotein D from cholesteryl ester transfer protein	Biochimica Et Biophysica Acta
MP	6	CHOLESTEROL MANAGEMENT	1983	Mahadevan, V.; Soloff, L. A.	A method for isolating human plasma lecithin:cholesterol acyltransferase without using anti-apolipoprotein D, and its characterization	Biochimica Et Biophysica Acta
PP; MP	6	CHOLESTEROL MANAGEMENT	1988	Steyrer, E.; Kostner, G. M.	Activation of lecithin-cholesterol acyltransferase by apolipoprotein D: comparison of proteoliposomes containing apolipoprotein D, A-I or C-I	Biochimica Et Biophysica Acta
MP	6	CHOLESTEROL MANAGEMENT	1989	Camato, R.; Marcel, Y. L.; Milne, R. W.; Lussier-Cacan, S.; Weech, P. K.	Protein polymorphism of a human plasma apolipoprotein D antigenic epitope	Journal of Lipid Research
MP	6	CHOLESTEROL MANAGEMENT	1989	Francone, O. L.; Gurakar, A.; Fielding, C.	Distribution and functions of lecithin:cholesterol acyltransferase and cholesteryl ester transfer protein in plasma lipoproteins. Evidence for a functional unit containing these activities together with apolipoproteins A-I and D that catalyzes the esterification and transfer of cell-derived cholesterol	The Journal of Biological Chemistry
MP	6	CHOLESTEROL MANAGEMENT	1989	Holmquist, L.	Separation of free and apolipoprotein D-associated human plasma lecithin: cholesterol acyltransferase	Journal of Biochemical and Biophysical Methods
DR; MP	6	CHOLESTEROL MANAGEMENT	1992	Sánchez, L. M.; Díez-Itza, I.; Vizoso, F.; López-Otín, C.	Cholesterol and apolipoprotein D in gross cystic disease of the breast	Clinical Chemistry
MP	7	BINDING TO EXTRACELLULAR PROTEINS	1980	Utermann, Gerd; Menzel, Hans-Jürgen; Adler, Gido; Dieker, Peter; Weber, Wilfried	Substitution in vitro of Lecithin–Cholesterol Acyltransferase	European Journal of Biochemistry
MP	7	BINDING TO EXTRACELLULAR PROTEINS	1989	Camato, R.; Marcel, Y. L.; Milne, R. W.; Lussier-Cacan, S.; Weech, P. K.	Protein polymorphism of a human plasma apolipoprotein D antigenic epitope	Journal of Lipid Research
MP	7	BINDING TO EXTRACELLULAR PROTEINS	1990	Yang, C. Y. ; Kim, T. W.; Weng, S-A.; Lee, B.; Yang, M.; Gotto, A.M.	Isolation and characterization of sulfhydryl and disulfide peptides of human apolipoprotein B-100
MP	7	BINDING TO EXTRACELLULAR PROTEINS	1992	Blanco-Vaca, F.; Via, D. P.; Yang, C. Y.; Massey, J. B.; Pownall, H. J.	Characterization of disulfide-linked heterodimers containing apolipoprotein D in human plasma lipoproteins	Journal of Lipid Research
MP	7	BINDING TO EXTRACELLULAR PROTEINS	1994	Yang, C. Y.; Gu, Z. W.; Blanco-Vaca, F.; Gaskell, S. J.; Yang, M.; Massey, J. B.; Gotto, A. M.; Pownall, H. J.	Structure of human apolipoprotein D: locations of the intermolecular and intramolecular disulfide links	Biochemistry
CT; MP; RE	7	BINDING TO MEMBRANE PROTEINS	2001	Liu, Z.; Chang, G. Q.; Leibowitz, S. F.	Apolipoprotein D interacts with the long-form leptin receptor: a hypothalamic function in the control of energy homeostasis	FASEB journal
MP; PP; DR	7	BINDING TO EXTRACELLULAR PROTEINS	2006	Jin, Dachuan; El-Tanani, Mohamed; Campbell, Frederick Charles	Identification of apolipoprotein D as a novel inhibitor of osteopontin-induced neoplastic transformation	International Journal of Oncology
CT; MP; PP	7	BINDING TO MEMBRANE PROTEINS	2015	Najyb, Ouafa; Brissette, Louise; Rassart, Eric	Apolipoprotein D Internalization Is a Basigin-dependent Mechanism	The Journal of Biological Chemistry
MP; PP; RE; TOF	7	BINDING TO MEMBRANE PROTEINS	2017	Lai, Chih-Jen; Cheng, Hsu-Chen; Lin, Ching-Yu; Huang, Shih-Han; Chen, Ting-Huan; Chung, Chi-Jung; Chang, Chung-Ho; Wang, Horng-Dar; Chuu, Chih-Pin	Activation of liver X receptor suppresses angiogenesis via induction of ApoD	FASEB journal
MP	8	BINDING TO LIPOPROTEIN PARTICLES	1973	McConathy, W. J.; Alaupovic, P.	Isolation and partial characterization of apolipoprotein D: a new protein moiety of the human plasma lipoprotein system	FEBS letters
MP	8	BINDING TO LIPOPROTEIN PARTICLES	1976	McConathy, W. J.; Alaupovic, P.	Studies on the isolation and partial characterization of apolipoprotein D and lipoprotein D of human plasma	Biochemistry
MP	8	BINDING TO LIPOPROTEIN PARTICLES	1980	Bojanovski, D.; Alaupovic, P.; McConathy, W. J.; Kelly, J. L.	Isolation and partial characterization of apolipoprotein D and lipoprotein D from baboon plasma	FEBS letters
MP	8	BINDING TO LIPOPROTEIN PARTICLES	1986	McConathy, W. J.; Alaupovic, P.	Isolation and characterization of other apolipoproteins	Methods in Enzymology
MP	8	BINDING TO LIPOPROTEIN PARTICLES	1995	Borghini, I.; Barja, F.; Pometta, D.; James, R. W.	Characterization of subpopulations of lipoprotein particles isolated from human cerebrospinal fluid	Biochimica Et Biophysica Acta
MP	8	BINDING TO LIPOPROTEIN PARTICLES	2000	Böttcher, A.; Schlosser, J.; Kronenberg, F.; Dieplinger, H.; Knipping, G.; Lackner, K. J.; Schmitz, G.	Preparative free-solution isotachophoresis for separation of human plasma lipoproteins: apolipoprotein and lipid composition of HDL subfractions	Journal of Lipid Research
MP; RE; DR	8	BINDING TO LIPOPROTEIN PARTICLES	2009	Perdomo, German; Henry Dong, H.	Apolipoprotein D in lipid metabolism and its functional implication in atherosclerosis and aging	Aging
MP; RE; CT; PP	8	BINDING TO LIPOPROTEIN PARTICLES	2013	Sreckovic, Ivana; Birner-Gruenberger, Ruth; Obrist, Britta; Stojakovic, Tatjana; Scharnagl, Hubert; Holzer, Michael; Scholler, Monika; Philipose, Sonia; Marsche, Gunther; Lang, Uwe; Desoye, Gernot; Wadsack, Christian	Distinct composition of human fetal HDL attenuates its anti-oxidative capacity	Biochimica Et Biophysica Acta
MP; RE; TOF; PP	8	BINDING TO LIPOPROTEIN PARTICLES	2014	Braesch-Andersen, Sten; Beckman, Lena; Paulie, Staffan; Kumagai-Braesch, Makiko	ApoD mediates binding of HDL to LDL and to growing T24 carcinoma	PloS One
MP	8	BINDING TO LIPOPROTEIN PARTICLES	2016	Singh, Sasha A.; Andraski, Allison B.; Pieper, Brett; Goh, Wilson; Mendivil, Carlos O.; Sacks, Frank M.; Aikawa, Masanori	Multiple apolipoprotein kinetics measured in human HDL by high-resolution/accurate mass parallel reaction monitoring	Journal of Lipid Research
MP	8	BINDING TO UNILAMELLAR PHOSPHOLIPID VESICLES	2000	Goessling, W.; Zucker, S. D.	Role of apolipoprotein D in the transport of bilirubin in plasma	American Journal of Physiology. Gastrointestinal and Liver Physiology
MP; PP	8	BINDING TO UNILAMELLAR PHOSPHOLIPID VESICLES	2012	Bhatia, Surabhi; Knoch, Bianca; Wong, Jenny; Kim, Woojin S.; Else, Paul L.; Oakley, Aaron J.; Garner, Brett	Selective reduction of hydroperoxyeicosatetraenoic acids to their hydroxy derivatives by apolipoprotein D: implications for lipid antioxidant activity and Alzheimer's disease	The Biochemical Journal
CT; PP; RE; MP	8	BINDING TO EXTRACELLULAR VESICLES	2018	Pascua-Maestro, Raquel; González, Esperanza; Lillo, Concepción; Ganfornina, Maria D.; Falcón-Pérez, Juan Manuel; Sanchez, Diego	Extracellular Vesicles Secreted by Astroglial Cells Transport Apolipoprotein D to Neurons and Mediate Neuronal Survival Upon Oxidative Stress	Frontiers in Cellular Neuroscience

## Sheet: Table S3 - GD
TAGS	Collection	GENOMIC DATA SUBHEADING	Publication Year	Author	Title	Publication Title
GD; RE	9	CHROMOSOMAL POSITION AND GENE STRUCTURE	1986	Drayna, D.; Fielding, C.; McLean, J.; Baer, B.; Castro, G.; Chen, E.; Comstock, L.; Henzel, W.; Kohr, W.; Rhee, L.	Cloning and expression of human apolipoprotein D cDNA	The Journal of Biological Chemistry
GD	9	CHROMOSOMAL POSITION AND GENE STRUCTURE	1987	Drayna, D. T.; McLean, J. W.; Wion, K. L.; Trent, J. M.; Drabkin, H. A.; Lawn, R. M.	Human apolipoprotein D gene: gene sequence, chromosome localization, and homology to the alpha 2u-globulin superfamily	DNA (Mary Ann Liebert, Inc.)
GD	9	CHROMOSOMAL POSITION AND GENE STRUCTURE	1992	Warden, C. H.; Diep, A.; Taylor, B. A.; Lusis, A. J.	Localization of the gene for apolipoprotein D on mouse chromosome 16	Genomics
GD; RE	9	CHROMOSOMAL POSITION AND GENE STRUCTURE	1995	Provost, P. R.; Tremblay, Y.; el-Amine, M.; Bélanger, A.	Guinea pig apolipoprotein D RNA diversity, and developmental and gestational modulation of mRNA levels	Molecular and Cellular Endocrinology
GD; RE	9	CHROMOSOMAL POSITION AND GENE STRUCTURE	1995	Séguin, D.; Desforges, M.; Rassart, E.	Molecular characterization and differential mRNA tissue distribution of mouse apolipoprotein D	Brain Research. Molecular Brain Research
GD; RE	9	CHROMOSOMAL POSITION AND GENE STRUCTURE	1996	Cofer, S.; Ross, S. R.	The murine gene encoding apolipoprotein D exhibits a unique expression pattern as compared to other species	Gene
DR; GD; RE	9	CHROMOSOMAL POSITION AND GENE STRUCTURE	1996	Yoshida, K.; Cleaveland, E. S.; Nagle, J. W.; French, S.; Yaswen, L.; Ohshima, T.; Brady, R. O.; Pentchev, P. G.; Kulkarni, A. B.	Molecular cloning of the mouse apolipoprotein D gene and its upregulated expression in Niemann-Pick disease type C mouse model	DNA and cell biology
GD; RE	9	CHROMOSOMAL POSITION AND GENE STRUCTURE	2020	Diez-Hermano, Sergio; Mejias, Andres; Sanchez, Diego; Gutierrez, Gabriel; Ganfornina, Maria D.	Control of the neuroprotective Lipocalin Apolipoprotein D expression by alternative promoter regions and differentially expressed mRNA 5' UTR variants	PloS One
GD; RE	9	CHROMOSOMAL POSITION AND GENE STRUCTURE	2020	Sałkowska, Anna; Karaś, Kaja; Karwaciak, Iwona; Walczak-Drzewiecka, Aurelia; Krawczyk, Mariusz; Sobalska-Kwapis, Marta; Dastych, Jarosław; Ratajewski, Marcin	Identification of Novel Molecular Markers of Human Th17 Cells	Cells
GD	10	TRANSCRIPTIONAL CONTROL OF GENE EXPRESSION	1993	Lambert, J.; Provost, P. R.; Marcel, Y. L.; Rassart, E.	Structure of the human apolipoprotein D gene promoter region	Biochimica Et Biophysica Acta
DR; GD; RE	10	TRANSCRIPTIONAL CONTROL OF GENE EXPRESSION	1996	Yoshida, K.; Cleaveland, E. S.; Nagle, J. W.; French, S.; Yaswen, L.; Ohshima, T.; Brady, R. O.; Pentchev, P. G.; Kulkarni, A. B.	Molecular cloning of the mouse apolipoprotein D gene and its upregulated expression in Niemann-Pick disease type C mouse model	DNA and cell biology
GD; RE	10	TRANSCRIPTIONAL CONTROL OF GENE EXPRESSION	2002	Do Carmo, Sonia; Séguin, Diane; Milne, Ross; Rassart, Eric	Modulation of apolipoprotein D and apolipoprotein E mRNA expression by growth arrest and identification of key elements in the promoter	The Journal of Biological Chemistry
GD; DR; PP	10	TRANSCRIPTIONAL CONTROL OF GENE EXPRESSION	2002	Yamashita, Keishi; Upadhyay, Sunil; Osada, Motonobu; Hoque, Mohammad O.; Xiao, Yan; Mori, Masaki; Sato, Fumiaki; Meltzer, Stephen J.; Sidransky, David	Pharmacologic unmasking of epigenetically silenced tumor suppressor genes in esophageal squamous cell carcinoma	Cancer Cell
DR; GD	10	TRANSCRIPTIONAL CONTROL OF GENE EXPRESSION	2006	van den Boom, Jörg; Wolter, Marietta; Blaschke, Britta; Knobbe, Christiane B.; Reifenberger, Guido	Identification of novel genes associated with astrocytoma progression using suppression subtractive hybridization and real-time reverse transcription-polymerase chain reaction	International Journal of Cancer
CT; GD; RE	10	TRANSCRIPTIONAL CONTROL OF GENE EXPRESSION	2007	Do Carmo, Sonia; Levros, Louis-Charles; Rassart, Eric	Modulation of apolipoprotein D expression and translocation under specific stress conditions	Biochimica Et Biophysica Acta
GD; PP; RE	10	TRANSCRIPTIONAL CONTROL OF GENE EXPRESSION	2009	Sasaki, Yasushi; Negishi, Hideaki; Koyama, Ryota; Anbo, Naoki; Ohori, Kanae; Idogawa, Masashi; Mita, Hiroaki; Toyota, Minoru; Imai, Kohzoh; Shinomura, Yasuhisa; Tokino, Takashi	p53 family members regulate the expression of the apolipoprotein D gene	The Journal of Biological Chemistry
GD; RE	10	TRANSCRIPTIONAL CONTROL OF GENE EXPRESSION	2010	Levros, Louis-Charles; Do Carmo, Sonia; Edouard, Elsy; Legault, Philippe; Charfi, Cyndia; Rassart, Eric	Characterization of nuclear factors modulating the apolipoprotein D promoter during growth arrest: implication of PARP-1, APEX-1 and ERK1/2 catalytic activities	Biochimica Et Biophysica Acta
GD; RE	10	TRANSCRIPTIONAL CONTROL OF GENE EXPRESSION	2011	Tapia, Alejandro; Vilos, Cristian; Marín, Juan Carlos; Croxatto, Horacio B.; Devoto, Luigi	Bioinformatic detection of E47, E2F1 and SREBP1 transcription factors as potential regulators of genes associated to acquisition of endometrial receptivity	Reproductive biology and endocrinology
GD; DR	10	TRANSCRIPTIONAL CONTROL OF GENE EXPRESSION	2013	Ammerpohl, Ole; Bens, Susanne; Appari, Mahesh; Werner, Ralf; Korn, Bernhard; Drop, Stenvert L. S.; Verheijen, Frans; van der Zwan, Yvonne; Bunch, Trevor; Hughes, Ieuan; Cools, Martine; Riepe, Felix G.; Hiort, Olaf; Siebert, Reiner; Holterhus, Paul-Martin	Androgen receptor function links human sexual dimorphism to DNA methylation	PloS One
GD; RE	10	TRANSCRIPTIONAL CONTROL OF GENE EXPRESSION	2013	Levros, Louis-Charles; Labrie, Marilyne; Charfi, Cyndia; Rassart, Eric	Binding and repressive activities of apolipoprotein E3 and E4 isoforms on the human ApoD promoter	Molecular Neurobiology
DR; RE; GD	10	TRANSCRIPTIONAL CONTROL OF GENE EXPRESSION	2013	Bajo-Grañeras, Raquel; Crespo-Sanjuan, Jesús; García-Centeno, Rosa M.; Garrote-Adrados, José Antonio; Gutierrez, Gabriel; García-Tejeiro, Manuel; Aguirre-Gervás, Beatriz; Calvo-Nieves, María D.; Bustamante, Rosa; Ganfornina, Maria D.; Sanchez, Diego	Expression and potential role of apolipoprotein D on the death-survival balance of human colorectal cancer cells under oxidative stress conditions	International Journal of Colorectal Disease
GD; RE	10	TRANSCRIPTIONAL CONTROL OF GENE EXPRESSION	2015	Namdar-Aligoodarzi, P.; Mohammadparast, S.; Zaker-Kandjani, B.; Talebi Kakroodi, S.; Jafari Vesiehsari, M.; Ohadi, M.	Exceptionally long 5' UTR short tandem repeats specifically linked to primates	Gene
GD; RE	10	TRANSCRIPTIONAL CONTROL OF GENE EXPRESSION	2020	Diez-Hermano, Sergio; Mejias, Andres; Sanchez, Diego; Gutierrez, Gabriel; Ganfornina, Maria D.	Control of the neuroprotective Lipocalin Apolipoprotein D expression by alternative promoter regions and differentially expressed mRNA 5' UTR variants	PloS One
GD; RE	10	TRANSCRIPTIONAL CONTROL OF GENE EXPRESSION	2020	Sałkowska, Anna; Karaś, Kaja; Karwaciak, Iwona; Walczak-Drzewiecka, Aurelia; Krawczyk, Mariusz; Sobalska-Kwapis, Marta; Dastych, Jarosław; Ratajewski, Marcin	Identification of Novel Molecular Markers of Human Th17 Cells	Cells
DR; GD	10	TRANSCRIPTIONAL CONTROL OF GENE EXPRESSION	2021	Wu, Meng; Li, Qingdai; Wang, Hongbing	Identification of Novel Biomarkers Associated With the Prognosis and Potential Pathogenesis of Breast Cancer via Integrated Bioinformatics Analysis	Technology in Cancer Research & Treatment
GD; RE	11	POST-TRANSCRIPTIONAL AND TRANSLATIONAL CONTROL OF GENE EXPRESSION	1995	Provost, P. R.; Tremblay, Y.; el-Amine, M.; Bélanger, A.	Guinea pig apolipoprotein D RNA diversity, and developmental and gestational modulation of mRNA levels	Molecular and Cellular Endocrinology
GD; RE	11	POST-TRANSCRIPTIONAL AND TRANSLATIONAL CONTROL OF GENE EXPRESSION	1995	Séguin, D.; Desforges, M.; Rassart, E.	Molecular characterization and differential mRNA tissue distribution of mouse apolipoprotein D	Brain Research. Molecular Brain Research
GD	11	POST-TRANSCRIPTIONAL AND TRANSLATIONAL CONTROL OF GENE EXPRESSION	2015	Namdar-Aligoodarzi, P.; Mohammadparast, S.; Zaker-Kandjani, B.; Talebi Kakroodi, S.; Jafari Vesiehsari, M.; Ohadi, M.	Exceptionally long 5' UTR short tandem repeats specifically linked to primates	Gene
GD; RE; TOF	11	POST-TRANSCRIPTIONAL AND TRANSLATIONAL CONTROL OF GENE EXPRESSION	2016	Lim, W.; Bae, H.; Song, G.	Differential expression of apolipoprotein D in male reproductive system of rats by high-fat diet	Andrology
GD; RE	11	POST-TRANSCRIPTIONAL AND TRANSLATIONAL CONTROL OF GENE EXPRESSION	2020	Diez-Hermano, Sergio; Mejias, Andres; Sanchez, Diego; Gutierrez, Gabriel; Ganfornina, Maria D.	Control of the neuroprotective Lipocalin Apolipoprotein D expression by alternative promoter regions and differentially expressed mRNA 5' UTR variants	PloS One
GD	12	POLYMORPHISMS	1987	Drayna, D.; Scott, J. D.; Lawn, R.	Multiple RFLPs at the human apolipoprotein D (APOD) locus	Nucleic Acids Research
GD	12	POLYMORPHISMS	1989	Eichner, J. E.; Kuller, L. H.; Ferrell, R. E.; Kamboh, M. I.	Phenotypic effects of apolipoprotein structural variation on lipid profiles. IV. Apolipoprotein polymorphisms in a small group of black women from the healthy women study	Genetic Epidemiology
GD; MP	12	POLYMORPHISMS	1989	Kamboh, M. I.; Albers, J. J.; Majumder, P. P.; Ferrell, R. E.	Genetic studies of human apolipoproteins. IX. Apolipoprotein D polymorphism and its relation to serum lipoprotein lipid levels	American Journal of Human Genetics
DR; GD	12	POLYMORPHISMS	1994	Baker, W. A.; Hitman, G. A.; Hawrami, K.; McCarthy, M. I.; Riikonen, A.; Tuomilehto-Wolf, E.; Nissinen, A.; Tuomilehto, J.; Mohan, V.; Viswanathan, M.	Apolipoprotein D gene polymorphism: a new genetic marker for type 2 diabetic subjects in Nauru and south India	Diabetic Medicine: A Journal of the British Diabetic Association
DR; GD	12	POLYMORPHISMS	1994	Vijayaraghavan, S.; Hitman, G. A.; Kopelman, P. G.	Apolipoprotein-D polymorphism: a genetic marker for obesity and hyperinsulinemia	The Journal of Clinical Endocrinology and Metabolism
GD; TOF	12	POLYMORPHISMS	2002	Desai, Purnima P.; Bunker, Clareann H.; Ukoli, Flora A. M.; Kamboh, M. Ilyas	Genetic variation in the apolipoprotein D gene among African blacks and its significance in lipid metabolism	Atherosclerosis
DR; GD	12	POLYMORPHISMS	2003	Desai, Purnima P.; Hendrie, Hugh C.; Evans, Rebecca M.; Murrell, Jill R.; DeKosky, Steven T.; Kamboh, M. Ilyas	Genetic variation in apolipoprotein D affects the risk of Alzheimer disease in African-Americans	American Journal of Medical Genetics. Part B, Neuropsychiatric Genetics
DR; GD	12	POLYMORPHISMS	2004	Helisalmi, Seppo; Hiltunen, Mikko; Vepsäläinen, Saila; Iivonen, Susan; Corder, Elizabeth H.; Lehtovirta, Maarit; Mannermaa, Arto; Koivisto, Anne Maria; Soininen, Hilkka	Genetic variation in apolipoprotein D and Alzheimer's disease	Journal of Neurology
DR; GD	12	POLYMORPHISMS	2006	Hansen, T.; Hemmingsen, R. P.; Wang, A. G.; Olsen, L.; Timm, S.; Søeby, K.; Jakobsen, K. D.; Fenger, M.; Parnas, J.; Rasmussen, H. B.; Werge, T.	Apolipoprotein D is associated with long-term outcome in patients with schizophrenia	The Pharmacogenomics Journal
DR; GD	12	POLYMORPHISMS	2006	Zhang, Xiaoju; Li, Dawei; Duan, Shiwei; Duan, Yun; Chen, Qingying; Li, Xingwang; Liu, Zhuangjun; Feng, Guoyin; He, Lin	Analysis of the association between Apolipoprotein D and schizophrenia	Neuropsychobiology
DR; GD	12	POLYMORPHISMS	2008	Chen, Yan; Jia, Longfei; Wei, Cuibai; Wang, Fen; Lv, Haiyan; Jia, Jianping	Association between polymorphisms in the apolipoprotein D gene and sporadic Alzheimer's disease	Brain Research
DR; GD	12	POLYMORPHISMS	2013	Shibata, Nobuto; Nagata, Tomoyuki; Shinagawa, Shunichiro; Ohnuma, Tohru; Shimazaki, Hiromi; Komatsu, Miwa; Kuerban, Bolati; Tomson, Katrin; Nakayama, Kazuhiko; Yamada, Hisashi; Arai, Heii	Genetic association between APOA1 and APOD polymorphisms and Alzheimer's disease in a Japanese population	Journal of Neural Transmission
DR; GD	12	POLYMORPHISMS	2014	Lövkvist, Håkan; Jönsson, Ann-Cathrin; Luthman, Holger; Jood, Katarina; Jern, Christina; Wieloch, Tadeusz; Lindgren, Arne	Variations in apolipoprotein D and sigma non-opioid intracellular receptor 1 genes with relation to risk, severity and outcome of ischemic stroke	BMC neurology
DR; GD	12	POLYMORPHISMS	2019	Guven, Gamze; Vurgun, Eren; Bilgic, Basar; Hanagasi, Hasmet; Gurvit, Hakan; Ozer, Ebru; Lohmann, Ebba; Erginel-Unaltuna, Nihan	Association between selected cholesterol-related gene polymorphisms and Alzheimer's disease in a Turkish cohort	Molecular Biology Reports

## Sheet: Table S4 - RE
TAGS	Collection	REGULATION OF EXPRESSION SUBHEADING	Publication Year	Author	Title	Publication Title
MP; RE	13	FLUID DISTRIBUTION - protein	1990	Holmquist, L.	Identification and quantification of apolipoprotein D in normal human urine	Electrophoresis
RE	13	FLUID DISTRIBUTION - protein	1991	Holmquist, L.; Vesterberg, O.	Quantification of apolipoprotein D in human urine by zone immunoelectrophoresis assay: a methodological and clinical study	Journal of Biochemical and Biophysical Methods
RE	13	FLUID DISTRIBUTION - protein	1992	Vizoso, F.; Sánchez, L. M.; Díez-Itza, I.; Luz Lamelas, M.; López-Otín, C.	Factors affecting protein composition of breast secretions from nonlactating women	Breast Cancer Research and Treatment
RE	13	FLUID DISTRIBUTION - protein	1994	Blanco-Vaca, F.; Gaubatz, J. W.; Bren, N.; Kottke, B. A.; Morrisett, J. D.; Guevara, J.	Identification and quantification of apolipoproteins in addition to apo[a] and apo B-100 in human lipoprotein[a]	Chemistry and Physics of Lipids
RE	13	FLUID DISTRIBUTION - protein	1994	Thalmann, I.; Kohut, R. I.; Ryu, J.; Comegys, T. H.; Senarita, M.; Thalmann, R.	Protein profile of human perilymph: in search of markers for the diagnosis of perilymph fistula and other inner ear disease	Otolaryngology-Head and Neck Surgery
RE	13	FLUID DISTRIBUTION - protein	1994	Vizoso, F.; Díez-Itza, I.; Sánchez, L. M.; Tuya, A. F.; Ruibal, A.; López-Otín, C.	Relationship between serum prolactin levels and protein composition of breast secretions in nonlactating women	The Journal of Clinical Endocrinology and Metabolism
MP; RE	13	FLUID DISTRIBUTION - protein	1995	Holzfeind, P.; Merschak, P.; Dieplinger, H.; Redl, B.	The human lacrimal gland synthesizes apolipoprotein D mRNA in addition to tear prealbumin mRNA, both species encoding members of the lipocalin superfamily	Experimental Eye Research
CT; RE	13	FLUID DISTRIBUTION - protein	1995	Vieira, A. V.; Lindstedt, K.; Schneider, W. J.; Vieira, P. M.	Identification of a circulatory and oocytic avian apolipoprotein D	Molecular Reproduction and Development
RE	13	FLUID DISTRIBUTION - protein	1996	Holmquist, L.; Fredrikson, S.; Vesterberg, O.	A zone immunoelectrophoresis assay method for quantification of apolipoprotein D in human cerebrospinal fluid	Journal of Biochemical and Biophysical Methods
MP; RE	13	FLUID DISTRIBUTION - protein	1998	Sun, Q.; Disher, M. J.; Rustad, T.; Telian, S. A.; Andrews, P. C.	AP30, a differential protein marker for perilymph and cerebrospinal fluid in middle ear fluid, has been purified and identified as human apolipoprotein D	Biochimica Et Biophysica Acta
CT; DR; RE	13	FLUID DISTRIBUTION - protein	1998	Suresh, S.; Yan, Z.; Patel, R. C.; Patel, Y. C.; Patel, S. C.	Cellular cholesterol storage in the Niemann-Pick disease type C mouse is associated with increased expression and defective processing of apolipoprotein D	Journal of Neurochemistry
RE	13	FLUID DISTRIBUTION - protein	2000	Harding, C.; Osundeko, O.; Tetlow, L.; Faragher, E. B.; Howell, A.; Bundred, N. J.	Hormonally-regulated proteins in breast secretions are markers of target organ sensitivity	British Journal of Cancer
RE	13	FLUID DISTRIBUTION - protein	2001	Koch, S.; Donarski, N.; Goetze, K.; Kreckel, M.; Stuerenburg, H. J.; Buhmann, C.; Beisiegel, U.	Characterization of four lipoprotein classes in human cerebrospinal fluid	Journal of Lipid Research
RE	13	FLUID DISTRIBUTION - protein	2002	Yao, Yu; Vieira, Amandio	Comparative 17beta-estradiol response and lipoprotein interactions of an avian apolipoprotein	General and Comparative Endocrinology
RE	13	FLUID DISTRIBUTION - protein	2006	Baechle, Daniel; Flad, Thomas; Cansier, Alexander; Steffen, Heiko; Schittek, Birgit; Tolson, Jonathan; Herrmann, Timo; Dihazi, Hassan; Beck, Alexander; Mueller, Gerhard A.; Mueller, Margret; Stevanovic, Stefan; Garbe, Claus; Mueller, Claudia A.; Kalbacher, Hubert	Cathepsin D is present in human eccrine sweat and involved in the postsecretory processing of the antimicrobial peptide DCD-1L	The Journal of Biological Chemistry
RE	13	FLUID DISTRIBUTION - protein	2009	Do Carmo, Sonia; Forest, Jean-Claude; Giguère, Yves; Masse, André; Lafond, Julie; Rassart, Eric	Modulation of Apolipoprotein D levels in human pregnancy and association with gestational weight gain	Reproductive biology and endocrinology: RB&E
MP; RE; DR	13	FLUID DISTRIBUTION - protein	2009	Perdomo, German; Henry Dong, H.	Apolipoprotein D in lipid metabolism and its functional implication in atherosclerosis and aging	Aging
RE; TOF	13	FLUID DISTRIBUTION - protein	2010	Perdomo, German; Kim, Dae Hyun; Zhang, Ting; Qu, Shen; Thomas, Elizabeth A.; Toledo, Frederico G. S.; Slusher, Sandra; Fan, Yong; Kelley, David E.; Dong, H. Henry	A role of apolipoprotein D in triglyceride metabolism	Journal of Lipid Research
RE; TOF	13	FLUID DISTRIBUTION - protein	2013	Liu, Yijun; Qiu, Ning; Ma, Meihu	Comparative proteomic analysis of hen egg white proteins during early phase of embryonic development by combinatorial peptide ligand library and matrix-assisted laser desorption ionization-time of flight	Poultry Science
MP; RE; CT; PP	13	FLUID DISTRIBUTION - protein	2013	Sreckovic, Ivana; Birner-Gruenberger, Ruth; Obrist, Britta; Stojakovic, Tatjana; Scharnagl, Hubert; Holzer, Michael; Scholler, Monika; Philipose, Sonia; Marsche, Gunther; Lang, Uwe; Desoye, Gernot; Wadsack, Christian	Distinct composition of human fetal HDL attenuates its anti-oxidative capacity	Biochimica Et Biophysica Acta
RE; TOF	13	FLUID DISTRIBUTION - protein	2014	Ali, Kamilah; Abo-Ali, Ehab M.; Kabir, M. D.; Riggins, Bethany; Nguy, Susanna; Li, Lisa; Srivastava, Ujala; Thinn, Su Mya Mya	A Western-fed diet increases plasma HDL and LDL-cholesterol levels in apoD-/- mice	PloS One
DR; RE	13	FLUID DISTRIBUTION - protein	2014	Mattsson, Niklas; Insel, Philip; Nosheny, Rachel; Trojanowski, John Q.; Shaw, Leslie M.; Jack, Clifford R.; Tosun, Duygu; Weiner, Michael; Alzheimer's Disease Neuroimaging Initiative	Effects of cerebrospinal fluid proteins on brain atrophy rates in cognitively healthy older adults	Neurobiology of Aging
RE; TOF	13	FLUID DISTRIBUTION - protein	2015	Csősz, É; Emri, G.; Kalló, G.; Tsaprailis, G.; Tőzsér, J.	Highly abundant defense proteins in human sweat as revealed by targeted proteomics and label-free quantification mass spectrometry	Journal of the European Academy of Dermatology and Venereology
DR; RE	13	FLUID DISTRIBUTION - protein	2018	Waldner, Andreas; Dassati, Sarah; Redl, Bernhard; Smania, Nicola; Gandolfi, Marialuisa	Apolipoprotein D Concentration in Human Plasma during Aging and in Parkinson's Disease: A Cross-Sectional Study	Parkinson's Disease
RE	13	FLUID DISTRIBUTION - protein	2018	Xu, Lei; Jia, Fei; Luo, Changyao; Yu, Qianqian; Dai, Ruitong; Li, Xingmin	Unravelling proteome changes of chicken egg whites under carbon dioxide modified atmosphere packaging	Food Chemistry
DR; RE	13	FLUID DISTRIBUTION - protein	2020	Kopylov, Arthur T.; Papysheva, Olga; Gribova, Iveta; Kotaysch, Galina; Kharitonova, Lubov; Mayatskaya, Tatiana; Sokerina, Ekaterina; Kaysheva, Anna L.; Morozov, Sergey G.	Molecular pathophysiology of diabetes mellitus during pregnancy with antenatal complications	Scientific Reports
GD; RE	14	TISSUE DISTRIBUTION - mRNA	1986	Drayna, D.; Fielding, C.; McLean, J.; Baer, B.; Castro, G.; Chen, E.; Comstock, L.; Henzel, W.; Kohr, W.; Rhee, L.	Cloning and expression of human apolipoprotein D cDNA	The Journal of Biological Chemistry
RE	14	TISSUE DISTRIBUTION - mRNA	1990	Provost, P. R.; Weech, P. K.; Tremblay, N. M.; Marcel, Y. L.; Rassart, E.	Molecular characterization and differential mRNA tissue distribution of rabbit apolipoprotein D	Journal of Lipid Research
RE	14	TISSUE DISTRIBUTION - mRNA	1990	Smith, K. M.; Lawn, R. M.; Wilcox, J. N.	Cellular localization of apolipoprotein D and lecithin:cholesterol acyltransferase mRNA in rhesus monkey tissues by in situ hybridization	Journal of Lipid Research
RE; TOF; DR	14	TISSUE DISTRIBUTION - mRNA	1990	Spreyer, P.; Schaal, H.; Kuhn, G.; Rothe, T.; Unterbeck, A.; Olek, K.; Müller, H. W.	Regeneration-associated high level expression of apolipoprotein D mRNA in endoneurial fibroblasts of peripheral nerve	The EMBO journal
RE	14	TISSUE DISTRIBUTION - mRNA	1991	Provost, P. R.; Villeneuve, L.; Weech, P. K.; Milne, R. W.; Marcel, Y. L.; Rassart, E.	Localization of the major sites of rabbit apolipoprotein D gene transcription by in situ hybridization	Journal of Lipid Research
RE	14	TISSUE DISTRIBUTION - mRNA	1995	Escribano, J.; Ortego, J.; Coca-Prados, M.	Isolation and characterization of cell-specific cDNA clones from a subtractive library of the ocular ciliary body of a single normal human donor: transcription and synthesis of plasma proteins	Journal of Biochemistry
DR; RE	14	TISSUE DISTRIBUTION - mRNA	1995	Gillen, C.; Gleichmann, M.; Spreyer, P.; Müller, H. W.	Differentially expressed genes after peripheral nerve injury	Journal of Neuroscience Research
MP; RE	14	TISSUE DISTRIBUTION - mRNA	1995	Holzfeind, P.; Merschak, P.; Dieplinger, H.; Redl, B.	The human lacrimal gland synthesizes apolipoprotein D mRNA in addition to tear prealbumin mRNA, both species encoding members of the lipocalin superfamily	Experimental Eye Research
GD; RE	14	TISSUE DISTRIBUTION - mRNA	1995	Provost, P. R.; Tremblay, Y.; el-Amine, M.; Bélanger, A.	Guinea pig apolipoprotein D RNA diversity, and developmental and gestational modulation of mRNA levels	Molecular and Cellular Endocrinology
RE	14	TISSUE DISTRIBUTION - mRNA	1995	Schaeren-Wiemers, N.; Schaefer, C.; Valenzuela, D. M.; Yancopoulos, G. D.; Schwab, M. E.	Identification of new oligodendrocyte- and myelin-specific genes by a differential screening approach	Journal of Neurochemistry
GD; RE	14	TISSUE DISTRIBUTION - mRNA	1995	Séguin, D.; Desforges, M.; Rassart, E.	Molecular characterization and differential mRNA tissue distribution of mouse apolipoprotein D	Brain Research. Molecular Brain Research
GD; RE	14	TISSUE DISTRIBUTION - mRNA	1996	Cofer, S.; Ross, S. R.	The murine gene encoding apolipoprotein D exhibits a unique expression pattern as compared to other species	Gene
DR; GD; RE	14	TISSUE DISTRIBUTION - mRNA	1996	Yoshida, K.; Cleaveland, E. S.; Nagle, J. W.; French, S.; Yaswen, L.; Ohshima, T.; Brady, R. O.; Pentchev, P. G.; Kulkarni, A. B.	Molecular cloning of the mouse apolipoprotein D gene and its upregulated expression in Niemann-Pick disease type C mouse model	DNA and cell biology
MP; RE	14	TISSUE DISTRIBUTION - mRNA	1996	Zeng, C.; Spielman, A. I.; Vowels, B. R.; Leyden, J. J.; Biemann, K.; Preti, G.	A human axillary odorant is carried by apolipoprotein D	Proceedings of the National Academy of Sciences of the United States of America
RE	14	TISSUE DISTRIBUTION - mRNA	1997	Hardardóttir, I.; Sipe, J.; Moser, A. H.; Fielding, C. J.; Feingold, K. R.; Grünfeld, C.	LPS and cytokines regulate extra hepatic mRNA levels of apolipoproteins during the acute phase response in Syrian hamsters	Biochimica Et Biophysica Acta
CT; DR; RE	14	TISSUE DISTRIBUTION - mRNA	1998	Suresh, S.; Yan, Z.; Patel, R. C.; Patel, Y. C.; Patel, S. C.	Cellular cholesterol storage in the Niemann-Pick disease type C mouse is associated with increased expression and defective processing of apolipoprotein D	Journal of Neurochemistry
DR; RE	14	TISSUE DISTRIBUTION - mRNA	1999	Franz, G.; Reindl, M.; Patel, S. C.; Beer, R.; Unterrichter, I.; Berger, T.; Schmutzhard, E.; Poewe, W.; Kampfl, A.	Increased expression of apolipoprotein D following experimental traumatic brain injury	Journal of Neurochemistry
RE	14	TISSUE DISTRIBUTION - mRNA	1999	Montpied, P.; de Bock, F.; Lerner-Natoli, M.; Bockaert, J.; Rondouin, G.	Hippocampal alterations of apolipoprotein E and D mRNA levels in vivo and in vitro following kainate excitotoxicity	Epilepsy Research
CT; RE	14	TISSUE DISTRIBUTION - mRNA	1999	Ong, W. Y.; Lau, C. P.; Leong, S. K.; Kumar, U.; Suresh, S.; Patel, S. C.	Apolipoprotein D gene expression in the rat brain and light and electron microscopic immunocytochemistry of apolipoprotein D expression in the cerebellum of neonatal, immature and adult rats	Neuroscience
DR; RE	14	TISSUE DISTRIBUTION - mRNA	1999	Terrisse, L.; Séguin, D.; Bertrand, P.; Poirier, J.; Milne, R.; Rassart, E.	Modulation of apolipoprotein D and apolipoprotein E expression in rat hippocampus after entorhinal cortex lesion	Brain Research. Molecular Brain Research
RE	14	TISSUE DISTRIBUTION - mRNA	2000	Zhou, J.; Ng, S.; Adesanya-Famuiya, O.; Anderson, K.; Bondy, C. A.	Testosterone inhibits estrogen-induced mammary epithelial proliferation and suppresses estrogen receptor expression	FASEB journal
DR; RE	14	TISSUE DISTRIBUTION - mRNA	2001	Belloir, B.; Kövari, E.; Surini-Demiri, M.; Savioz, A.	Altered apolipoprotein D expression in the brain of patients with Alzheimer disease	Journal of Neuroscience Research
CT; MP; RE	14	TISSUE DISTRIBUTION - mRNA	2001	Liu, Z.; Chang, G. Q.; Leibowitz, S. F.	Apolipoprotein D interacts with the long-form leptin receptor: a hypothalamic function in the control of energy homeostasis	FASEB journal
RE	14	TISSUE DISTRIBUTION - mRNA	2001	Thomas, E. A.; Danielson, P. E.; Nelson, P. A.; Pribyl, T. M.; Hilbush, B. S.; Hasel, K. W.; Sutcliffe, J. G.	Clozapine increases apolipoprotein D expression in rodent brain: towards a mechanism for neuroleptic pharmacotherapy	Journal of Neurochemistry
DR; RE	14	TISSUE DISTRIBUTION - mRNA	2001	Thomas, E. A.; Sautkulis, L. N.; Criado, J. R.; Games, D.; Sutcliffe, J. G.	Apolipoprotein D mRNA expression is elevated in PDAPP transgenic mice	Journal of Neurochemistry
RE	14	TISSUE DISTRIBUTION - mRNA	2002	Kao, L. C.; Tulac, S.; Lobo, S.; Imani, B.; Yang, J. P.; Germeyer, A.; Osteen, K.; Taylor, R. N.; Lessey, B. A.; Giudice, L. C.	Global gene profiling in human endometrium during the window of implantation	Endocrinology
RE	14	TISSUE DISTRIBUTION - mRNA	2002	Sánchez, Diego; Ganfornina, María D.; Martínez, Salvador	Expression pattern of the lipocalin apolipoprotein D during mouse embryogenesis	Mechanisms of Development
RE	14	TISSUE DISTRIBUTION - mRNA	2003	del Valle, Eva; Navarro, Ana; Astudillo, Aurora; Tolivia, Jorge	Apolipoprotein D expression in human brain reactive astrocytes	The Journal of Histochemistry and Cytochemistry
RE	14	TISSUE DISTRIBUTION - mRNA	2003	Tomarev, Stanislav I.; Wistow, Graeme; Raymond, Vincent; Dubois, Stéphane; Malyukova, Irina	Gene expression profile of the human trabecular meshwork: NEIBank sequence tag analysis	Investigative Ophthalmology & Visual Science
CT; RE	14	TISSUE DISTRIBUTION - mRNA	2005	Ganfornina, María D.; Sánchez, Diego; Pagano, Aldo; Tonachini, Laura; Descalzi-Cancedda, Fiorella; Martínez, Salvador	Molecular characterization and developmental expression pattern of the chicken apolipoprotein D gene: implications for the evolution of vertebrate lipocalins	Developmental Dynamics
CT; RE; TOF	14	TISSUE DISTRIBUTION - mRNA	2005	Hildebrand, Michael S.; de Silva, Michelle G.; Klockars, Tuomas; Solares, C. Arturo; Hirose, Keiko; Smith, Jonathan D.; Patel, Shutish C.; Dahl, Hans-Henrik M.	Expression of the carrier protein apolipoprotein D in the mouse inner ear	Hearing Research
RE	14	TISSUE DISTRIBUTION - mRNA	2005	Yang, C.-L.; Kurczab, T.; Down, G.; Kealey, T.; Langlands, K.	Gene expression profiling of the ageing rat vibrissa follicle	The British Journal of Dermatology
RE	14	TISSUE DISTRIBUTION - mRNA	2006	Del Signore, Arianna; De Sanctis, Veronica; Di Mauro, Ernesto; Negri, Rodolfo; Perrone-Capano, Carla; Paggi, Paola	Gene expression pathways induced by axotomy and decentralization of rat superior cervical ganglion neurons	The European Journal of Neuroscience
RE	14	TISSUE DISTRIBUTION - mRNA	2007	Chen, Yi-Wen; Gregory, Chris M.; Scarborough, Mark T.; Shi, Rongye; Walter, Glenn A.; Vandenborne, Krista	Transcriptional pathways associated with skeletal muscle disuse atrophy in humans	Physiological Genomics
RE; TOF	14	TISSUE DISTRIBUTION - mRNA	2007	Molnár, Andrea; Gyurján, István; Korpos, Eva; Borsy, Adrienn; Stéger, Viktor; Buzás, Zsuzsanna; Kiss, Ibolya; Zomborszky, Zoltán; Papp, Péter; Deák, Ferenc; Orosz, László	Identification of differentially expressed genes in the developing antler of red deer Cervus elaphus	Molecular genetics and genomics: MGG
RE	14	TISSUE DISTRIBUTION - mRNA	2007	Zhang, Jin; He, Qiang; Liu, Qiu Y.; Guo, Wei; Deng, Xue M.; Zhang, Wei W.; Hu, Xiao X.; Li, Ning	Differential gene expression profile in pig adipose tissue treated with/without clenbuterol	BMC genomics
RE; TOF	14	TISSUE DISTRIBUTION - mRNA	2008	Befort, K.; Filliol, D.; Darcq, E.; Ghate, A.; Matifas, A.; Lardenois, A.; Muller, J.; Thibault, C.; Dembele, D.; Poch, O.; Kieffer, B. L.	Gene expression is altered in the lateral hypothalamus upon activation of the mu opioid receptor	Annals of the New York Academy of Sciences
DR; RE	14	TISSUE DISTRIBUTION - mRNA	2008	Do Carmo, Sonia; Jacomy, Hélène; Talbot, Pierre J.; Rassart, Eric	Neuroprotective effect of apolipoprotein D against human coronavirus OC43-induced encephalitis in mice	The Journal of Neuroscience
RE; TOF	14	TISSUE DISTRIBUTION - mRNA	2008	Ganfornina, Maria D.; Do Carmo, Sonia; Lora, Jose M.; Torres-Schumann, Sonia; Vogel, Marci; Allhorn, Maria; González, Constancio; Bastiani, Michael J.; Rassart, Eric; Sanchez, Diego	Apolipoprotein D is involved in the mechanisms regulating protection from oxidative stress	Aging Cell
RE	14	TISSUE DISTRIBUTION - mRNA	2008	Loerch, Patrick M.; Lu, Tao; Dakin, Kelly A.; Vann, James M.; Isaacs, Adrian; Geula, Chengiz; Wang, Jianbin; Pan, Ying; Gabuzda, Dana H.; Li, Cheng; Prolla, Tomas A.; Yankner, Bruce A.	Evolution of the aging brain transcriptome and synaptic regulation	PloS One
DR; RE	14	TISSUE DISTRIBUTION - mRNA	2008	Rickhag, Mattias; Deierborg, Tomas; Patel, Shutish; Ruscher, Karsten; Wieloch, Tadeusz	Apolipoprotein D is elevated in oligodendrocytes in the peri-infarct region after experimental stroke: influence of enriched environment	Journal of Cerebral Blood Flow and Metabolism
DR; RE	14	TISSUE DISTRIBUTION - mRNA	2009	Collins-Racie, L. A.; Yang, Z.; Arai, M.; Li, N.; Majumdar, M. K.; Nagpal, S.; Mounts, W. M.; Dorner, A. J.; Morris, E.; LaVallie, E. R.	Global analysis of nuclear receptor expression and dysregulation in human osteoarthritic articular cartilage: reduced LXR signaling contributes to catabolic metabolism typical of osteoarthritis	Osteoarthritis and Cartilage
RE	14	TISSUE DISTRIBUTION - mRNA	2009	Do Carmo, Sonia; Forest, Jean-Claude; Giguère, Yves; Masse, André; Lafond, Julie; Rassart, Eric	Modulation of Apolipoprotein D levels in human pregnancy and association with gestational weight gain	Reproductive biology and endocrinology: RB&E
MP; RE; DR	14	TISSUE DISTRIBUTION - mRNA	2009	Perdomo, German; Henry Dong, H.	Apolipoprotein D in lipid metabolism and its functional implication in atherosclerosis and aging	Aging
DR; RE	14	TISSUE DISTRIBUTION - mRNA	2009	Schäfer, Nikolaus F.; Luhmann, Ulrich F. O.; Feil, Silke; Berger, Wolfgang	Differential gene expression in Ndph-knockout mice in retinal development	Investigative Ophthalmology & Visual Science
DR; RE	14	TISSUE DISTRIBUTION - mRNA	2010	Bianchi-Frias, Daniella; Vakar-Lopez, Funda; Coleman, Ilsa M.; Plymate, Stephen R.; Reed, May J.; Nelson, Peter S.	The effects of aging on the molecular and cellular composition of the prostate microenvironment	PloS One
RE	14	TISSUE DISTRIBUTION - mRNA	2010	Navarro, Ana; del Valle, Eva; Juárez, Amalia; Martinez, Eva; Ordóñez, Cristina; Astudillo, Aurora; Tolivia, Jorge	Apolipoprotein D synthesis progressively increases in frontal cortex during human lifespan	Age (Dordrecht, Netherlands)
RE	14	TISSUE DISTRIBUTION - mRNA	2010	Qin, Weiping; Pan, Jiangping; Bauman, William A.; Cardozo, Christopher P.	Differential alterations in gene expression profiles contribute to time-dependent effects of nandrolone to prevent denervation atrophy	BMC genomics
PP; RE; TOF	14	TISSUE DISTRIBUTION - mRNA	2011	Bajo-Grañeras, Raquel; Ganfornina, Maria D.; Martín-Tejedor, Esperanza; Sanchez, Diego	Apolipoprotein D mediates autocrine protection of astrocytes and controls their reactivity level, contributing to the functional maintenance of paraquat-challenged dopaminergic systems	Glia
RE; DR	14	TISSUE DISTRIBUTION - mRNA	2011	Chen, Hui; Li, Yingli; Du, Jie; Cao, Yan; Li, Xiaoli	Increased JNK1 activity contributes to the upregulation of ApoD in the apocrine secretory gland cells from axillary osmidrosis	Molecular and Cellular Biochemistry
RE	14	TISSUE DISTRIBUTION - mRNA	2012	Walsh, N.; Dale, J.; McGraw, K. J.; Pointer, M. A.; Mundy, N. I.	Candidate genes for carotenoid coloration in vertebrates and their expression profiles in the carotenoid-containing plumage and bill of a wild bird	Proceedings. Biological Sciences
DR; RE; GD	14	TISSUE DISTRIBUTION - mRNA	2013	Bajo-Grañeras, Raquel; Crespo-Sanjuan, Jesús; García-Centeno, Rosa M.; Garrote-Adrados, José Antonio; Gutierrez, Gabriel; García-Tejeiro, Manuel; Aguirre-Gervás, Beatriz; Calvo-Nieves, María D.; Bustamante, Rosa; Ganfornina, Maria D.; Sanchez, Diego	Expression and potential role of apolipoprotein D on the death-survival balance of human colorectal cancer cells under oxidative stress conditions	International Journal of Colorectal Disease
RE	14	TISSUE DISTRIBUTION - mRNA	2013	Germeyer, Ariane; Capp, Edison; Schlicksupp, Franziska; Jauckus, Julia; von Rango, Ulrike; von Wolff, Michael; Strowitzki, Thomas	Cell-type specific expression and regulation of apolipoprotein D and E in human endometrium	European Journal of Obstetrics, Gynecology, and Reproductive Biology
RE	14	TISSUE DISTRIBUTION - mRNA	2013	Manousaki, Tereza; Hull, Pincelli M.; Kusche, Henrik; Machado-Schiaffino, Gonzalo; Franchini, Paolo; Harrod, Chris; Elmer, Kathryn R.; Meyer, Axel	Parsing parallel evolution: ecological divergence and differential gene expression in the adaptive radiations of thick-lipped Midas cichlid fishes from Nicaragua	Molecular Ecology
DR; RE	14	TISSUE DISTRIBUTION - mRNA	2014	Edlow, Andrea G.; Vora, Neeta L.; Hui, Lisa; Wick, Heather C.; Cowan, Janet M.; Bianchi, Diana W.	Maternal obesity affects fetal neurodevelopmental and metabolic gene expression: a pilot study	PloS One
MP; PP; RE; DR; TOF	14	TISSUE DISTRIBUTION - mRNA	2014	García-Mateo, Nadia; Ganfornina, Maria D.; Montero, Olimpio; Gijón, Miguel A.; Murphy, Robert C.; Sanchez, Diego	Schwann cell-derived Apolipoprotein D controls the dynamics of post-injury myelin recognition and degradation	Frontiers in Cellular Neuroscience
RE	14	TISSUE DISTRIBUTION - mRNA	2014	Zhang, Ye; Chen, Kenian; Sloan, Steven A.; Bennett, Mariko L.; Scholze, Anja R.; O'Keeffe, Sean; Phatnani, Hemali P.; Guarnieri, Paolo; Caneda, Christine; Ruderisch, Nadine; Deng, Shuyun; Liddelow, Shane A.; Zhang, Chaolin; Daneman, Richard; Maniatis, Tom; Barres, Ben A.; Wu, Jia Qian	An RNA-Sequencing Transcriptome and Splicing Database of Glia, Neurons, and Vascular Cells of the Cerebral Cortex	The Journal of Neuroscience
RE	14	TISSUE DISTRIBUTION - mRNA	2015	Hatzirodos, Nicholas; Hummitzsch, Katja; Irving-Rodgers, Helen F.; Rodgers, Raymond J.	Transcriptome comparisons identify new cell markers for theca interna and granulosa cells from small and large antral ovarian follicles	PloS One
RE; TOF; DR	14	TISSUE DISTRIBUTION - mRNA	2015	Jeong, J.; Bae, H.; Lim, W.; Bazer, F. W.; Song, G.	Diethylstilbestrol regulates expression of avian apolipoprotein D during regression and recrudescence of the oviduct and epithelial-derived ovarian carcinogenesis	Domestic Animal Endocrinology
RE; TOF	14	TISSUE DISTRIBUTION - mRNA	2015	Sanchez, Diego; Bajo-Grañeras, Raquel; Del Caño-Espinel, Manuela; Garcia-Centeno, Rosa; Garcia-Mateo, Nadia; Pascua-Maestro, Raquel; Ganfornina, Maria D.	Aging without Apolipoprotein D: Molecular and cellular modifications in the hippocampus and cortex	Experimental Gerontology
RE	14	TISSUE DISTRIBUTION - mRNA	2015	Zheng, Wenchao; Mast, Natalia; Saadane, Aicha; Pikuleva, Irina A.	Pathways of cholesterol homeostasis in mouse retina responsive to dietary and pharmacologic treatments	Journal of Lipid Research
RE; DR	14	TISSUE DISTRIBUTION - mRNA	2015	Zhu, Zhechen; Zhang, Hongwei; Luo, Guanghua; Xu, Ning; Pan, Zhonglan	Association between the ABCC11 gene polymorphism and the expression of apolipoprotein D by the apocrine glands in axillary osmidrosis	Molecular Medicine Reports
PP; RE	14	TISSUE DISTRIBUTION - mRNA	2016	Gao, Guang-Qi; Song, Li-Shuang; Tong, Bin; Li, Guang-Peng	Expression levels of GSTA2 and APOD genes might be associated with carotenoid coloration in golden pheasant (Chrysolophus pictus) plumage	Dong Wu Xue Yan Jiu = Zoological Research
GD; RE; TOF	14	TISSUE DISTRIBUTION - mRNA	2016	Lim, W.; Bae, H.; Song, G.	Differential expression of apolipoprotein D in male reproductive system of rats by high-fat diet	Andrology
RE	14	TISSUE DISTRIBUTION - mRNA	2017	Tao, Z.; Song, W.; Zhu, C.; Xu, W.; Liu, H.; Zhang, S.; Huifang, Li	Comparative transcriptomic analysis of high and low egg-producing duck ovaries	Poultry Science
RE	14	TISSUE DISTRIBUTION - mRNA	2018	Carnes, Megan Ulmer; Allingham, R. Rand; Ashley-Koch, Allison; Hauser, Michael A.	Transcriptome analysis of adult and fetal trabecular meshwork, cornea, and ciliary body tissues by RNA sequencing	Experimental Eye Research
DR; RE	14	TISSUE DISTRIBUTION - mRNA	2018	Desmarais, Frederik; Bergeron, Karl-F.; Lacaille, Michel; Lemieux, Isabelle; Bergeron, Jean; Biron, Simon; Rassart, Eric; Joanisse, Denis R.; Mauriege, Pascale; Mounier, Catherine	High ApoD protein level in the round ligament fat depot of severely obese women is associated with an improved inflammatory profile	Endocrine
CT; PP; RE; TOF	14	TISSUE DISTRIBUTION - mRNA	2018	García-Mateo, Nadia; Pascua-Maestro, Raquel; Pérez-Castellanos, Alberto; Lillo, Concepción; Sanchez, Diego; Ganfornina, Maria D.	Myelin extracellular leaflet compaction requires apolipoprotein D membrane management to optimize lysosomal-dependent recycling and glycocalyx removal	Glia
RE	14	TISSUE DISTRIBUTION - mRNA	2018	Piórkowska, Katarzyna; Żukowski, Kacper; Ropka-Molik, Katarzyna; Tyra, Mirosław; Gurgul, Artur	A comprehensive transcriptome analysis of skeletal muscles in two Polish pig breeds differing in fat and meat quality traits	Genetics and Molecular Biology
RE	14	TISSUE DISTRIBUTION - mRNA	2019	Flores, Rhonda; Jin, Xueting; Chang, Janet; Zhang, Connie; Cogan, David G.; Schaefer, Ernst J.; Kruth, Howard S.	LCAT, ApoD, and ApoA1 Expression and Review of Cholesterol Deposition in the Cornea	Biomolecules
RE; TOF	14	TISSUE DISTRIBUTION - mRNA	2019	Jensen, Lasse D.; Hot, Belma; Ramsköld, Daniel; Germano, Raoul F. V.; Yokota, Chika; Giatrellis, Sarantis; Lauschke, Volker M.; Hubmacher, Dirk; Li, Minerva X.; Hupe, Mike; Arnold, Thomas D.; Sandberg, Rickard; Frisén, Jonas; Trusohamn, Marta; Martowicz, Agnieszka; Wisniewska-Kruk, Joanna; Nyqvist, Daniel; Adams, Ralf H.; Apte, Suneel S.; Vanhollebeke, Benoit; Stenman, Jan M.; Kele, Julianna	Disruption of the Extracellular Matrix Progressively Impairs Central Nervous System Vascular Maturation Downstream of β-Catenin Signaling	Arteriosclerosis, Thrombosis, and Vascular Biology
GD; RE	14	TISSUE DISTRIBUTION - mRNA	2020	Diez-Hermano, Sergio; Mejias, Andres; Sanchez, Diego; Gutierrez, Gabriel; Ganfornina, Maria D.	Control of the neuroprotective Lipocalin Apolipoprotein D expression by alternative promoter regions and differentially expressed mRNA 5' UTR variants	PloS One
CT; RE	15	TISSUE DISTRIBUTION - protein	1988	Bouma, M. E.; de Bandt, J. P.; Ayrault-Jarrier, M.; Burdin, J.; Verthier, N.; Raisonnier, A.	Immunoperoxidase localization of apolipoprotein D in human enterocytes and hepatocytes	Scandinavian Journal of Gastroenterology
RE; TOF; DR	15	TISSUE DISTRIBUTION - protein	1990	Boyles, J. K.; Notterpek, L. M.; Anderson, L. J.	Accumulation of apolipoproteins in the regenerating and remyelinating mammalian peripheral nerve. Identification of apolipoprotein D, apolipoprotein A-IV, apolipoprotein E, and apolipoprotein A-I	The Journal of Biological Chemistry
RE	15	TISSUE DISTRIBUTION - protein	1990	Boyles, J. K.; Notterpek, L. M.; Wardell, M. R.; Rall, S. C.	Identification, characterization, and tissue distribution of apolipoprotein D in the rat	Journal of Lipid Research
RE	15	TISSUE DISTRIBUTION - protein	1995	Escribano, J.; Ortego, J.; Coca-Prados, M.	Isolation and characterization of cell-specific cDNA clones from a subtractive library of the ocular ciliary body of a single normal human donor: transcription and synthesis of plasma proteins	Journal of Biochemistry
RE	15	TISSUE DISTRIBUTION - protein	1997	Ong, W. Y.; He, Y.; Suresh, S.; Patel, S. C.	Differential expression of apolipoprotein D and apolipoprotein E in the kainic acid-lesioned rat hippocampus	Neuroscience
CT; RE	15	TISSUE DISTRIBUTION - protein	1998	Navarro, A.; Tolivia, J.; Astudillo, A.; del Valle, E.	Pattern of apolipoprotein D immunoreactivity in human brain	Neuroscience Letters
CT; DR; RE	15	TISSUE DISTRIBUTION - protein	1998	Suresh, S.; Yan, Z.; Patel, R. C.; Patel, Y. C.; Patel, S. C.	Cellular cholesterol storage in the Niemann-Pick disease type C mouse is associated with increased expression and defective processing of apolipoprotein D	Journal of Neurochemistry
DR; RE	15	TISSUE DISTRIBUTION - protein	1999	Franz, G.; Reindl, M.; Patel, S. C.; Beer, R.; Unterrichter, I.; Berger, T.; Schmutzhard, E.; Poewe, W.; Kampfl, A.	Increased expression of apolipoprotein D following experimental traumatic brain injury	Journal of Neurochemistry
CT; RE	15	TISSUE DISTRIBUTION - protein	1999	Ong, W. Y.; Lau, C. P.; Leong, S. K.; Kumar, U.; Suresh, S.; Patel, S. C.	Apolipoprotein D gene expression in the rat brain and light and electron microscopic immunocytochemistry of apolipoprotein D expression in the cerebellum of neonatal, immature and adult rats	Neuroscience
DR; RE	15	TISSUE DISTRIBUTION - protein	2000	Kalman, J.; McConathy, W.; Araoz, C.; Kasa, P.; Lacko, A. G.	Apolipoprotein D in the aging brain and in Alzheimer's dementia	Neurological Research
DR; RE	15	TISSUE DISTRIBUTION - protein	2001	Belloir, B.; Kövari, E.; Surini-Demiri, M.; Savioz, A.	Altered apolipoprotein D expression in the brain of patients with Alzheimer disease	Journal of Neuroscience Research
CT; RE	15	TISSUE DISTRIBUTION - protein	2001	Hu, C. Y.; Ong, W. Y.; Sundaram, R. K.; Chan, C.; Patel, S. C.	Immunocytochemical localization of apolipoprotein D in oligodendrocyte precursor-like cells, perivascular cells, and pericytes in the human cerebral cortex	Journal of Neurocytology
DR; RE	15	TISSUE DISTRIBUTION - protein	2001	Thomas, E. A.; Dean, B.; Pavey, G.; Sutcliffe, J. G.	Increased CNS levels of apolipoprotein D in schizophrenic and bipolar subjects: implications for the pathophysiology of psychiatric disorders	Proceedings of the National Academy of Sciences of the United States of America
DR; RE	15	TISSUE DISTRIBUTION - protein	2002	Ong, Wei-Yi; Hu, Chang-Yong; Patel, Shutish C.	Apolipoprotein D in the Niemann-Pick type C disease mouse brain: an ultrastructural immunocytochemical analysis	Journal of Neurocytology
RE	15	TISSUE DISTRIBUTION - protein	2003	del Valle, Eva; Navarro, Ana; Astudillo, Aurora; Tolivia, Jorge	Apolipoprotein D expression in human brain reactive astrocytes	The Journal of Histochemistry and Cytochemistry
RE	15	TISSUE DISTRIBUTION - protein	2003	Khan, M. M.; Parikh, V. V.; Mahadik, S. P.	Antipsychotic drugs differentially modulate apolipoprotein D in rat brain	Journal of Neurochemistry
CT; RE	15	TISSUE DISTRIBUTION - protein	2004	Navarro, Ana; Del Valle, Eva; Tolivia, Jorge	Differential expression of apolipoprotein d in human astroglial and oligodendroglial cells	The Journal of Histochemistry and Cytochemistry
DR; RE	15	TISSUE DISTRIBUTION - protein	2005	Desai, Purnima P.; Ikonomovic, Milos D.; Abrahamson, Eric E.; Hamilton, Ronald L.; Isanski, Barbara A.; Hope, Caroline E.; Klunk, William E.; DeKosky, Steven T.; Kamboh, M. Ilyas	Apolipoprotein D is a component of compact but not diffuse amyloid-beta plaques in Alzheimer's disease temporal cortex	Neurobiology of Disease
CT; RE; TOF	15	TISSUE DISTRIBUTION - protein	2005	Hildebrand, Michael S.; de Silva, Michelle G.; Klockars, Tuomas; Solares, C. Arturo; Hirose, Keiko; Smith, Jonathan D.; Patel, Shutish C.; Dahl, Hans-Henrik M.	Expression of the carrier protein apolipoprotein D in the mouse inner ear	Hearing Research
RE	15	TISSUE DISTRIBUTION - protein	2006	Del Signore, Arianna; De Sanctis, Veronica; Di Mauro, Ernesto; Negri, Rodolfo; Perrone-Capano, Carla; Paggi, Paola	Gene expression pathways induced by axotomy and decentralization of rat superior cervical ganglion neurons	The European Journal of Neuroscience
DR; RE	15	TISSUE DISTRIBUTION - protein	2006	Ordoñez, C.; Navarro, A.; Perez, C.; Astudillo, A.; Martínez, E.; Tolivia, J.	Apolipoprotein D expression in substantia nigra of Parkinson disease	Histology and Histopathology
RE	15	TISSUE DISTRIBUTION - protein	2007	Chen, Yi-Wen; Gregory, Chris M.; Scarborough, Mark T.; Shi, Rongye; Walter, Glenn A.; Vandenborne, Krista	Transcriptional pathways associated with skeletal muscle disuse atrophy in humans	Physiological Genomics
CT; TOF; RE	15	TISSUE DISTRIBUTION - protein	2007	Schröder, Bernd; Elsässer, Hans-Peter; Schmidt, Bernhard; Hasilik, Andrej	Characterisation of lipofuscin-like lysosomal inclusion bodies from human placenta	FEBS letters
RE; TOF	15	TISSUE DISTRIBUTION - protein	2008	Ganfornina, Maria D.; Do Carmo, Sonia; Lora, Jose M.; Torres-Schumann, Sonia; Vogel, Marci; Allhorn, Maria; González, Constancio; Bastiani, Michael J.; Rassart, Eric; Sanchez, Diego	Apolipoprotein D is involved in the mechanisms regulating protection from oxidative stress	Aging Cell
RE	15	TISSUE DISTRIBUTION - protein	2008	Navarro, Ana; Ordóñez, Cristina; Martínez, Eva; Pérez, Cristina; Astudillo, Aurora; Tolivia, Jorge	Apolipoprotein D expression absence in degenerating neurons of human central nervous system	Histology and Histopathology
DR; RE	15	TISSUE DISTRIBUTION - protein	2008	Rickhag, Mattias; Deierborg, Tomas; Patel, Shutish; Ruscher, Karsten; Wieloch, Tadeusz	Apolipoprotein D is elevated in oligodendrocytes in the peri-infarct region after experimental stroke: influence of enriched environment	Journal of Cerebral Blood Flow and Metabolism
RE	15	TISSUE DISTRIBUTION - protein	2009	Do Carmo, Sonia; Forest, Jean-Claude; Giguère, Yves; Masse, André; Lafond, Julie; Rassart, Eric	Modulation of Apolipoprotein D levels in human pregnancy and association with gestational weight gain	Reproductive biology and endocrinology: RB&E
RE	15	TISSUE DISTRIBUTION - protein	2009	Jansen, Paula J.; Lütjohann, Dieter; Thelen, Karin M.; von Bergmann, Klaus; van Leuven, Fred; Ramaekers, Frans C. S.; Monique, Monique	Absence of ApoE upregulates murine brain ApoD and ABCA1 levels, but does not affect brain sterol levels, while human ApoE3 and human ApoE4 upregulate brain cholesterol precursor levels	Journal of Alzheimer's disease
DR; RE	15	TISSUE DISTRIBUTION - protein	2010	Navarro, A.; Alonso, A.; Garrido, P.; González, C.; González Del Rey, C.; Ordoñez, C.; Tolivia, J.	Increase in placental apolipoprotein D as an adaptation to human gestational diabetes	Placenta
RE	15	TISSUE DISTRIBUTION - protein	2010	Navarro, Ana; del Valle, Eva; Juárez, Amalia; Martinez, Eva; Ordóñez, Cristina; Astudillo, Aurora; Tolivia, Jorge	Apolipoprotein D synthesis progressively increases in frontal cortex during human lifespan	Age (Dordrecht, Netherlands)
RE	15	TISSUE DISTRIBUTION - protein	2010	Qin, Weiping; Pan, Jiangping; Bauman, William A.; Cardozo, Christopher P.	Differential alterations in gene expression profiles contribute to time-dependent effects of nandrolone to prevent denervation atrophy	BMC genomics
PP; RE; TOF	15	TISSUE DISTRIBUTION - protein	2011	Bajo-Grañeras, Raquel; Ganfornina, Maria D.; Martín-Tejedor, Esperanza; Sanchez, Diego	Apolipoprotein D mediates autocrine protection of astrocytes and controls their reactivity level, contributing to the functional maintenance of paraquat-challenged dopaminergic systems	Glia
RE; DR	15	TISSUE DISTRIBUTION - protein	2011	Chen, Hui; Li, Yingli; Du, Jie; Cao, Yan; Li, Xiaoli	Increased JNK1 activity contributes to the upregulation of ApoD in the apocrine secretory gland cells from axillary osmidrosis	Molecular and Cellular Biochemistry
RE	15	TISSUE DISTRIBUTION - protein	2012	Delattre, Caroline; Winstall, Eric; Lessard, Christian; Donovan, Mark; Simonetti, Lucie; Minondo, Anne-Marie; Faure, Robert; Calvo, Ezequiel; Coutet, Julie; Verschoore, Michèle; Chaussade, Véronique; Castiel-Higounenc, Isabelle; Labrie, Fernand; Leclaire, Jacques; Bernard, Dominique	Proteomic analysis identifies new biomarkers for postmenopausal and dry skin	Experimental Dermatology
CT; RE; DR	15	TISSUE DISTRIBUTION - protein	2012	Ordóñez, Cristina; Navarro, Ana; Pérez, Cristina; Martínez, Eva; del Valle, Eva; Tolivia, Jorge	Gender differences in apolipoprotein D expression during aging and in Alzheimer disease	Neurobiology of Aging
DR; RE; GD	15	TISSUE DISTRIBUTION - protein	2013	Bajo-Grañeras, Raquel; Crespo-Sanjuan, Jesús; García-Centeno, Rosa M.; Garrote-Adrados, José Antonio; Gutierrez, Gabriel; García-Tejeiro, Manuel; Aguirre-Gervás, Beatriz; Calvo-Nieves, María D.; Bustamante, Rosa; Ganfornina, Maria D.; Sanchez, Diego	Expression and potential role of apolipoprotein D on the death-survival balance of human colorectal cancer cells under oxidative stress conditions	International Journal of Colorectal Disease
RE	15	TISSUE DISTRIBUTION - protein (duplicated data Chen_2011)	2013	Chen, Hui; Yang, Guodong; Li, Yingli; Li, Xiaoli; Du, Jie	Expression of apolipoprotein D and androgen receptor in axillary osmidrosis and its molecular mechanism	International Journal of Clinical and Experimental Medicine
RE	15	TISSUE DISTRIBUTION - protein	2013	Germeyer, Ariane; Capp, Edison; Schlicksupp, Franziska; Jauckus, Julia; von Rango, Ulrike; von Wolff, Michael; Strowitzki, Thomas	Cell-type specific expression and regulation of apolipoprotein D and E in human endometrium	European Journal of Obstetrics, Gynecology, and Reproductive Biology
MP; PP; RE; DR; TOF	15	TISSUE DISTRIBUTION - protein	2014	García-Mateo, Nadia; Ganfornina, Maria D.; Montero, Olimpio; Gijón, Miguel A.; Murphy, Robert C.; Sanchez, Diego	Schwann cell-derived Apolipoprotein D controls the dynamics of post-injury myelin recognition and degradation	Frontiers in Cellular Neuroscience
RE; TOF	15	TISSUE DISTRIBUTION - protein	2015	Labrie, Marilyne; Lalonde, Simon; Najyb, Ouafa; Thiery, Maxime; Daneault, Caroline; Des Rosiers, Chrisitne; Rassart, Eric; Mounier, Catherine	Apolipoprotein D Transgenic Mice Develop Hepatic Steatosis through Activation of PPARγ and Fatty Acid Uptake	PloS One
CT; RE; DR	15	TISSUE DISTRIBUTION - protein	2015	Martínez-Pinilla, Eva; Navarro, Ana; Ordóñez, Cristina; del Valle, Eva; Tolivia, Jorge	Apolipoprotein D subcellular distribution pattern in neuronal cells during oxidative stress	Acta Histochemica
RE; TOF	15	TISSUE DISTRIBUTION - protein	2015	Sanchez, Diego; Bajo-Grañeras, Raquel; Del Caño-Espinel, Manuela; Garcia-Centeno, Rosa; Garcia-Mateo, Nadia; Pascua-Maestro, Raquel; Ganfornina, Maria D.	Aging without Apolipoprotein D: Molecular and cellular modifications in the hippocampus and cortex	Experimental Gerontology
RE	15	TISSUE DISTRIBUTION - protein	2015	Zheng, Wenchao; Mast, Natalia; Saadane, Aicha; Pikuleva, Irina A.	Pathways of cholesterol homeostasis in mouse retina responsive to dietary and pharmacologic treatments	Journal of Lipid Research
MP; RE	15	TISSUE DISTRIBUTION - protein	2016	Li, Hongyun; Ruberu, Kalani; Karl, Tim; Garner, Brett	Cerebral Apolipoprotein-D Is Hypoglycosylated Compared to Peripheral Tissues and Is Variably Expressed in Mouse and Human Brain Regions	PloS One
GD; RE; TOF	15	TISSUE DISTRIBUTION - protein	2016	Lim, W.; Bae, H.; Song, G.	Differential expression of apolipoprotein D in male reproductive system of rats by high-fat diet	Andrology
DR; RE	15	TISSUE DISTRIBUTION - protein	2017	Soria, Javier; Acera, Arantxa; Merayo-LLoves, Jesús; Durán, Juan A.; González, Nerea; Rodriguez, Sandra; Bistolas, Nikitas; Schumacher, Soeren; Bier, Frank F.; Peter, Harald; Stöcklein, Walter; Suárez, Tatiana	Tear proteome analysis in ocular surface diseases using label-free LC-MS/MS and multiplexed-microarray biomarker validation	Scientific Reports
DR; RE	15	TISSUE DISTRIBUTION - protein	2018	Desmarais, Frederik; Bergeron, Karl-F.; Lacaille, Michel; Lemieux, Isabelle; Bergeron, Jean; Biron, Simon; Rassart, Eric; Joanisse, Denis R.; Mauriege, Pascale; Mounier, Catherine	High ApoD protein level in the round ligament fat depot of severely obese women is associated with an improved inflammatory profile	Endocrine
CT; PP; RE; TOF	15	TISSUE DISTRIBUTION - protein	2018	García-Mateo, Nadia; Pascua-Maestro, Raquel; Pérez-Castellanos, Alberto; Lillo, Concepción; Sanchez, Diego; Ganfornina, Maria D.	Myelin extracellular leaflet compaction requires apolipoprotein D membrane management to optimize lysosomal-dependent recycling and glycocalyx removal	Glia
RE	15	TISSUE DISTRIBUTION - protein	2019	Flores, Rhonda; Jin, Xueting; Chang, Janet; Zhang, Connie; Cogan, David G.; Schaefer, Ernst J.; Kruth, Howard S.	LCAT, ApoD, and ApoA1 Expression and Review of Cholesterol Deposition in the Cornea	Biomolecules
RE; TOF	15	TISSUE DISTRIBUTION - protein	2019	Jensen, Lasse D.; Hot, Belma; Ramsköld, Daniel; Germano, Raoul F. V.; Yokota, Chika; Giatrellis, Sarantis; Lauschke, Volker M.; Hubmacher, Dirk; Li, Minerva X.; Hupe, Mike; Arnold, Thomas D.; Sandberg, Rickard; Frisén, Jonas; Trusohamn, Marta; Martowicz, Agnieszka; Wisniewska-Kruk, Joanna; Nyqvist, Daniel; Adams, Ralf H.; Apte, Suneel S.; Vanhollebeke, Benoit; Stenman, Jan M.; Kele, Julianna	Disruption of the Extracellular Matrix Progressively Impairs Central Nervous System Vascular Maturation Downstream of β-Catenin Signaling	Arteriosclerosis, Thrombosis, and Vascular Biology
PP; RE; TOF	15	TISSUE DISTRIBUTION - protein	2020	El-Darzi, Nicole; Mast, Natalia; Petrov, Alexey M.; Dao, Tung; Astafev, Artem A.; Saadane, Aicha; Prendergast, Erin; Schwarz, Emmy; Bederman, Ilya; Pikuleva, Irina A.	Studies of ApoD-/- and ApoD-/-ApoE-/- mice uncover the APOD significance for retinal metabolism, function, and status of chorioretinal blood vessels	Cellular and molecular life sciences: CMLS
CT; DR; PP; RE; TOF	15	TISSUE DISTRIBUTION - protein	2020	Pascua-Maestro, Raquel; Corraliza-Gomez, Miriam; Fadrique-Rojo, Cristian; Ledesma, Maria D.; Schuchman, Edward H.; Sanchez, Diego; Ganfornina, Maria D.	Apolipoprotein D-mediated preservation of lysosomal function promotes cell survival and delays motor impairment in Niemann-Pick type A disease	Neurobiology of Disease
CT; RE	16	CELL TYPES	1988	Bouma, M. E.; de Bandt, J. P.; Ayrault-Jarrier, M.; Burdin, J.; Verthier, N.; Raisonnier, A.	Immunoperoxidase localization of apolipoprotein D in human enterocytes and hepatocytes	Scandinavian Journal of Gastroenterology
RE; TOF; DR	16	CELL TYPES	1990	Boyles, J. K.; Notterpek, L. M.; Anderson, L. J.	Accumulation of apolipoproteins in the regenerating and remyelinating mammalian peripheral nerve. Identification of apolipoprotein D, apolipoprotein A-IV, apolipoprotein E, and apolipoprotein A-I	The Journal of Biological Chemistry
RE	16	CELL TYPES	1995	Schaeren-Wiemers, N.; Schaefer, C.; Valenzuela, D. M.; Yancopoulos, G. D.; Schwab, M. E.	Identification of new oligodendrocyte- and myelin-specific genes by a differential screening approach	Journal of Neurochemistry
CT; RE	16	CELL TYPES	1995	Vieira, A. V.; Lindstedt, K.; Schneider, W. J.; Vieira, P. M.	Identification of a circulatory and oocytic avian apolipoprotein D	Molecular Reproduction and Development
MP; RE	16	CELL TYPES	1996	Zeng, C.; Spielman, A. I.; Vowels, B. R.; Leyden, J. J.; Biemann, K.; Preti, G.	A human axillary odorant is carried by apolipoprotein D	Proceedings of the National Academy of Sciences of the United States of America
RE	16	CELL TYPES	1997	Ong, W. Y.; He, Y.; Suresh, S.; Patel, S. C.	Differential expression of apolipoprotein D and apolipoprotein E in the kainic acid-lesioned rat hippocampus	Neuroscience
DR; RE	16	CELL TYPES	1999	Franz, G.; Reindl, M.; Patel, S. C.; Beer, R.; Unterrichter, I.; Berger, T.; Schmutzhard, E.; Poewe, W.; Kampfl, A.	Increased expression of apolipoprotein D following experimental traumatic brain injury	Journal of Neurochemistry
DR; RE	16	CELL TYPES	2000	Kalman, J.; McConathy, W.; Araoz, C.; Kasa, P.; Lacko, A. G.	Apolipoprotein D in the aging brain and in Alzheimer's dementia	Neurological Research
DR; RE	16	CELL TYPES	2001	Belloir, B.; Kövari, E.; Surini-Demiri, M.; Savioz, A.	Altered apolipoprotein D expression in the brain of patients with Alzheimer disease	Journal of Neuroscience Research
CT; RE	16	CELL TYPES	2001	Hu, C. Y.; Ong, W. Y.; Sundaram, R. K.; Chan, C.; Patel, S. C.	Immunocytochemical localization of apolipoprotein D in oligodendrocyte precursor-like cells, perivascular cells, and pericytes in the human cerebral cortex	Journal of Neurocytology
CT; RE	16	CELL TYPES	2004	Navarro, Ana; Del Valle, Eva; Tolivia, Jorge	Differential expression of apolipoprotein d in human astroglial and oligodendroglial cells	The Journal of Histochemistry and Cytochemistry
DR; RE	16	CELL TYPES	2005	Desai, Purnima P.; Ikonomovic, Milos D.; Abrahamson, Eric E.; Hamilton, Ronald L.; Isanski, Barbara A.; Hope, Caroline E.; Klunk, William E.; DeKosky, Steven T.; Kamboh, M. Ilyas	Apolipoprotein D is a component of compact but not diffuse amyloid-beta plaques in Alzheimer's disease temporal cortex	Neurobiology of Disease
CT; RE	16	CELL TYPES	2005	Ganfornina, María D.; Sánchez, Diego; Pagano, Aldo; Tonachini, Laura; Descalzi-Cancedda, Fiorella; Martínez, Salvador	Molecular characterization and developmental expression pattern of the chicken apolipoprotein D gene: implications for the evolution of vertebrate lipocalins	Developmental Dynamics
CT; RE; TOF	16	CELL TYPES	2005	Hildebrand, Michael S.; de Silva, Michelle G.; Klockars, Tuomas; Solares, C. Arturo; Hirose, Keiko; Smith, Jonathan D.; Patel, Shutish C.; Dahl, Hans-Henrik M.	Expression of the carrier protein apolipoprotein D in the mouse inner ear	Hearing Research
RE	16	CELL TYPES	2005	Ishii, Masakazu; Koike, Chika; Igarashi, Akira; Yamanaka, Katsuyuki; Pan, Haiou; Higashi, Yukihito; Kawaguchi, Hiroyuki; Sugiyama, Masaru; Kamata, Nobuyuki; Iwata, Tomoyuki; Matsubara, Takehiro; Nakamura, Kozo; Kurihara, Hidemi; Tsuji, Koichiro; Kato, Yukio	Molecular markers distinguish bone marrow mesenchymal stem cells from fibroblasts	Biochemical and Biophysical Research Communications
RE	16	CELL TYPES	2008	Loerch, Patrick M.; Lu, Tao; Dakin, Kelly A.; Vann, James M.; Isaacs, Adrian; Geula, Chengiz; Wang, Jianbin; Pan, Ying; Gabuzda, Dana H.; Li, Cheng; Prolla, Tomas A.; Yankner, Bruce A.	Evolution of the aging brain transcriptome and synaptic regulation	PloS One
DR; RE	16	CELL TYPES	2008	Rickhag, Mattias; Deierborg, Tomas; Patel, Shutish; Ruscher, Karsten; Wieloch, Tadeusz	Apolipoprotein D is elevated in oligodendrocytes in the peri-infarct region after experimental stroke: influence of enriched environment	Journal of Cerebral Blood Flow and Metabolism
RE; DR	16	CELL TYPES	2009	Song, Yun Ju C.; Halliday, Glenda M.; Holton, Janice L.; Lashley, Tammaryn; O'Sullivan, Seán S.; McCann, Heather; Lees, Andrew J.; Ozawa, Tetsutaro; Williams, David R.; Lockhart, Paul J.; Revesz, Tamas R.	Degeneration in different parkinsonian syndromes relates to astrocyte type and astrocyte protein expression	Journal of Neuropathology and Experimental Neurology
DR; RE; GD	16	CELL TYPES	2013	Bajo-Grañeras, Raquel; Crespo-Sanjuan, Jesús; García-Centeno, Rosa M.; Garrote-Adrados, José Antonio; Gutierrez, Gabriel; García-Tejeiro, Manuel; Aguirre-Gervás, Beatriz; Calvo-Nieves, María D.; Bustamante, Rosa; Ganfornina, Maria D.; Sanchez, Diego	Expression and potential role of apolipoprotein D on the death-survival balance of human colorectal cancer cells under oxidative stress conditions	International Journal of Colorectal Disease
RE	16	CELL TYPES	2013	Germeyer, Ariane; Capp, Edison; Schlicksupp, Franziska; Jauckus, Julia; von Rango, Ulrike; von Wolff, Michael; Strowitzki, Thomas	Cell-type specific expression and regulation of apolipoprotein D and E in human endometrium	European Journal of Obstetrics, Gynecology, and Reproductive Biology
MP; PP; RE; DR; TOF	16	CELL TYPES	2014	García-Mateo, Nadia; Ganfornina, Maria D.; Montero, Olimpio; Gijón, Miguel A.; Murphy, Robert C.; Sanchez, Diego	Schwann cell-derived Apolipoprotein D controls the dynamics of post-injury myelin recognition and degradation	Frontiers in Cellular Neuroscience
CT; RE; DR	16	CELL TYPES	2015	Martínez-Pinilla, Eva; Navarro, Ana; Ordóñez, Cristina; del Valle, Eva; Tolivia, Jorge	Apolipoprotein D subcellular distribution pattern in neuronal cells during oxidative stress	Acta Histochemica
RE	16	CELL TYPES	2015	Zheng, Wenchao; Mast, Natalia; Saadane, Aicha; Pikuleva, Irina A.	Pathways of cholesterol homeostasis in mouse retina responsive to dietary and pharmacologic treatments	Journal of Lipid Research
MP; RE	16	CELL TYPES	2016	Li, Hongyun; Ruberu, Kalani; Karl, Tim; Garner, Brett	Cerebral Apolipoprotein-D Is Hypoglycosylated Compared to Peripheral Tissues and Is Variably Expressed in Mouse and Human Brain Regions	PloS One
RE	16	CELL TYPES	2019	Flores, Rhonda; Jin, Xueting; Chang, Janet; Zhang, Connie; Cogan, David G.; Schaefer, Ernst J.; Kruth, Howard S.	LCAT, ApoD, and ApoA1 Expression and Review of Cholesterol Deposition in the Cornea	Biomolecules
RE	16	CELL TYPES	2020	Kendal, Adrian R.; Layton, Thomas; Al-Mossawi, Hussein; Appleton, Louise; Dakin, Stephanie; Brown, Rick; Loizou, Constantinos; Rogers, Mark; Sharp, Robert; Carr, Andrew	Multi-omic single cell analysis resolves novel stromal cell populations in healthy and diseased human tendon	Scientific Reports
CT; DR; PP; RE; TOF	16	CELL TYPES	2020	Pascua-Maestro, Raquel; Corraliza-Gomez, Miriam; Fadrique-Rojo, Cristian; Ledesma, Maria D.; Schuchman, Edward H.; Sanchez, Diego; Ganfornina, Maria D.	Apolipoprotein D-mediated preservation of lysosomal function promotes cell survival and delays motor impairment in Niemann-Pick type A disease	Neurobiology of Disease
GD; RE	16	CELL TYPES	2020	Sałkowska, Anna; Karaś, Kaja; Karwaciak, Iwona; Walczak-Drzewiecka, Aurelia; Krawczyk, Mariusz; Sobalska-Kwapis, Marta; Dastych, Jarosław; Ratajewski, Marcin	Identification of Novel Molecular Markers of Human Th17 Cells	Cells
CT; DR; RE	16	CELL TYPES	2020	Schlotter, Florian; de Freitas, Renata C. C.; Rogers, Maximillian A.; Blaser, Mark C.; Wu, Pin-Jou; Higashi, Hideyuki; Halu, Arda; Iqbal, Farwah; Andraski, Allison B.; Rodia, Cayla N.; Kuraoka, Shiori; Wen, Jennifer R.; Creager, Michael; Pham, Tan; Hutcheson, Joshua D.; Body, Simon C.; Kohan, Alison B.; Sacks, Frank M.; Aikawa, Masanori; Singh, Sasha A.; Aikawa, Elena	ApoC-III is a novel inducer of calcification in human aortic valves	The Journal of Biological Chemistry
CT; RE; DR	17	RESPONSE TO STIMULUS - sex hormones	1990	Simard, J.; Dauvois, S.; Haagensen, D. E.; Lévesque, C.; Mérand, Y.; Labrie, F.	Regulation of progesterone-binding breast cyst protein GCDFP-24 secretion by estrogens and androgens in human breast cancer cells: a new marker of steroid action in breast cancer	Endocrinology
CT; DR; RE	17	RESPONSE TO STIMULUS - sex hormones	1991	Simard, J.; Veilleux, R.; de Launoit, Y.; Haagensen, D. E.; Labrie, F.	Stimulation of apolipoprotein D secretion by steroids coincides with inhibition of cell proliferation in human LNCaP prostate cancer cells	Cancer Research
CT; RE	17	RESPONSE TO STIMULUS - sex hormones	1992	Simard, J.; de Launoit, Y.; Haagensen, D. E.; Labrie, F.	Additive stimulatory action of glucocorticoids and androgens on basal and estrogen-repressed apolipoprotein-D messenger ribonucleic acid levels and secretion in human breast cancer cells	Endocrinology
RE	17	RESPONSE TO STIMULUS - sex hormones	1994	Sugimoto, K.; Simard, J.; Haagensen, D. E.; Labrie, F.	Inverse relationships between cell proliferation and basal or androgen-stimulated apolipoprotein D secretion in LNCaP human prostate cancer cells	The Journal of Steroid Biochemistry and Molecular Biology
CT; RE	17	RESPONSE TO STIMULUS - sex hormones, oxysterol	1995	Patel, S. C.; Asotra, K.; Patel, Y. C.; McConathy, W. J.; Patel, R. C.; Suresh, S.	Astrocytes synthesize and secrete the lipophilic ligand carrier apolipoprotein D	Neuroreport
RE	17	RESPONSE TO STIMULUS - menopause - hormone therapy	2000	Harding, C.; Osundeko, O.; Tetlow, L.; Faragher, E. B.; Howell, A.; Bundred, N. J.	Hormonally-regulated proteins in breast secretions are markers of target organ sensitivity	British Journal of Cancer
RE	17	RESPONSE TO STIMULUS - sex hormones (in vivo)	2000	Zhou, J.; Ng, S.; Adesanya-Famuiya, O.; Anderson, K.; Bondy, C. A.	Testosterone inhibits estrogen-induced mammary epithelial proliferation and suppresses estrogen receptor expression	FASEB journal
RE	17	RESPONSE TO STIMULUS - sex hormone (in vivo)	2002	Yao, Yu; Vieira, Amandio	Comparative 17beta-estradiol response and lipoprotein interactions of an avian apolipoprotein	General and Comparative Endocrinology
RE; DR	17	RESPONSE TO STIMULUS - sex hormone	2009	Appari, Mahesh; Werner, Ralf; Wünsch, Lutz; Cario, Gunnar; Demeter, Janos; Hiort, Olaf; Riepe, Felix; Brooks, James D.; Holterhus, Paul-Martin	Apolipoprotein D (APOD) is a putative biomarker of androgen receptor function in androgen insensitivity syndrome	Journal of Molecular Medicine (Berlin, Germany)
RE	17	RESPONSE TO STIMULUS - pregnancy-BMI-GWG	2009	Do Carmo, Sonia; Forest, Jean-Claude; Giguère, Yves; Masse, André; Lafond, Julie; Rassart, Eric	Modulation of Apolipoprotein D levels in human pregnancy and association with gestational weight gain	Reproductive biology and endocrinology
RE	17	RESPONSE TO STIMULUS - sex hormones	2010	Wang, Shu-Ching Mary; Myers, Stephen; Dooms, Cedric; Capon, Robert; Muscat, George E. O.	An ERRbeta/gamma agonist modulates GRalpha expression, and glucocorticoid responsive gene expression in skeletal muscle cells	Molecular and Cellular Endocrinology
RE; DR	17	RESPONSE TO STIMULUS - sex hormones	2011	Chen, Hui; Li, Yingli; Du, Jie; Cao, Yan; Li, Xiaoli	Increased JNK1 activity contributes to the upregulation of ApoD in the apocrine secretory gland cells from axillary osmidrosis	Molecular and Cellular Biochemistry
GD; RE	17	RESPONSE TO STIMULUS - pregnancy	2011	Tapia, Alejandro; Vilos, Cristian; Marín, Juan Carlos; Croxatto, Horacio B.; Devoto, Luigi	Bioinformatic detection of E47, E2F1 and SREBP1 transcription factors as potential regulators of genes associated to acquisition of endometrial receptivity	Reproductive biology and endocrinology
RE	17	RESPONSE TO STIMULUS - post-menopause, skin	2012	Delattre, Caroline; Winstall, Eric; Lessard, Christian; Donovan, Mark; Simonetti, Lucie; Minondo, Anne-Marie; Faure, Robert; Calvo, Ezequiel; Coutet, Julie; Verschoore, Michèle; Chaussade, Véronique; Castiel-Higounenc, Isabelle; Labrie, Fernand; Leclaire, Jacques; Bernard, Dominique	Proteomic analysis identifies new biomarkers for postmenopausal and dry skin	Experimental Dermatology
RE	17	RESPONSE TO STIMULUS - sex hormones	2012	Eigeliene, Natalija; Elo, Teresa; Linhala, Mari; Hurme, Saija; Erkkola, Risto; Härkönen, Pirkko	Androgens inhibit the stimulatory action of 17β-estradiol on normal human breast tissue in explant cultures	The Journal of Clinical Endocrinology and Metabolism
RE	17	RESPONSE TO STIMULUS - sex hormones (in vivo)	2012	Pérez, Cristina; Navarro, Ana; Martínez, Eva; Ordóñez, Cristina; Del Valle, Eva; Tolivia, Jorge	Age-related changes of apolipoprotein D expression in female rat central nervous system with chronic estradiol treatment	Age (Dordrecht, Netherlands)
RE	17	RESPONSE TO STIMULUS - sex hormones	2013	Germeyer, Ariane; Capp, Edison; Schlicksupp, Franziska; Jauckus, Julia; von Rango, Ulrike; von Wolff, Michael; Strowitzki, Thomas	Cell-type specific expression and regulation of apolipoprotein D and E in human endometrium	European Journal of Obstetrics, Gynecology, and Reproductive Biology
RE; TOF; DR	17	RESPONSE TO STIMULUS - sex hormones	2015	Jeong, J.; Bae, H.; Lim, W.; Bazer, F. W.; Song, G.	Diethylstilbestrol regulates expression of avian apolipoprotein D during regression and recrudescence of the oviduct and epithelial-derived ovarian carcinogenesis	Domestic Animal Endocrinology
RE	17	RESPONSE TO STIMULUS - egg production	2017	Tao, Z.; Song, W.; Zhu, C.; Xu, W.; Liu, H.; Zhang, S.; Huifang, Li	Comparative transcriptomic analysis of high and low egg-producing duck ovaries	Poultry Science
RE	17	RESPONSE TO STIMULUS - corpus luteum maturation	2018	Kfir, Sigal; Basavaraja, Raghavendra; Wigoda, Noa; Ben-Dor, Shifra; Orr, Irit; Meidan, Rina	Genomic profiling of bovine corpus luteum maturation	PloS One
RE	17	RESPONSE TO STIMULUS - sex hormones	2019	Hornig, Nadine C.; Demiri, Jeta; Rodens, Pascal; Murga Penas, Eva Maria; Caliebe, Almuth; Eckstein, Anne Katrin; Schweikert, Hans-Udo; Audi, Laura; Hiort, Olaf; Werner, Ralf; Kulle, Alexandra E.; Ammerpohl, Ole; Holterhus, Paul-Martin	Reduced Androgen Receptor Expression in Genital Skin Fibroblasts From Patients With 45,X/46,XY Mosaicism	The Journal of Clinical Endocrinology and Metabolism
RE	17	RESPONSE TO STIMULUS - sex hormones	2020	Igarashi, Maki; Masunaga, Yohei; Hasegawa, Yuichi; Kinjo, Kenichi; Miyado, Mami; Saitsu, Hirotomo; Kato-Fukui, Yuko; Horikawa, Reiko; Okubo, Yomiko; Ogata, Tsutomu; Fukami, Maki	Nonsense-associated altered splicing of MAP3K1 in two siblings with 46,XY disorders of sex development	Scientific Reports
RE	18	RESPONSE TO STIMULUS - aging	2008	Loerch, Patrick M.; Lu, Tao; Dakin, Kelly A.; Vann, James M.; Isaacs, Adrian; Geula, Chengiz; Wang, Jianbin; Pan, Ying; Gabuzda, Dana H.; Li, Cheng; Prolla, Tomas A.; Yankner, Bruce A.	Evolution of the aging brain transcriptome and synaptic regulation	PloS One
RE	18	RESPONSE TO STIMULUS - aging	2009	de Magalhães, João Pedro; Curado, João; Church, George M.	Meta-analysis of age-related gene expression profiles identifies common signatures of aging	Bioinformatics (Oxford, England)
RE	18	RESPONSE TO STIMULUS - aging (prefrontal cortex)	2009	Kim, Woojin S.; Wong, Jenny; Weickert, Cynthia Shannon; Webster, Maree J.; Bahn, Sabine; Garner, Brett	Apolipoprotein-D expression is increased during development and maturation of the human prefrontal cortex	Journal of Neurochemistry
DR; RE	18	RESPONSE TO STIMULUS - aging (prostate)	2010	Bianchi-Frias, Daniella; Vakar-Lopez, Funda; Coleman, Ilsa M.; Plymate, Stephen R.; Reed, May J.; Nelson, Peter S.	The effects of aging on the molecular and cellular composition of the prostate microenvironment	PloS One
RE	18	RESPONSE TO STIMULUS - aging	2010	Navarro, Ana; del Valle, Eva; Juárez, Amalia; Martinez, Eva; Ordóñez, Cristina; Astudillo, Aurora; Tolivia, Jorge	Apolipoprotein D synthesis progressively increases in frontal cortex during human lifespan	Age (Dordrecht, Netherlands)
PP; RE; TOF	18	RESPONSE TO STIMULUS - Aβ	2012	Martínez, Eva; Navarro, Ana; Ordóñez, Cristina; Del Valle, Eva; Tolivia, Jorge	Amyloid-β25-35 induces apolipoprotein D Synthesis and growth arrest in HT22 hippocampal cells	Journal of Alzheimer's disease
CT; RE; DR	18	RESPONSE TO STIMULUS - aging/AD	2012	Ordóñez, Cristina; Navarro, Ana; Pérez, Cristina; Martínez, Eva; del Valle, Eva; Tolivia, Jorge	Gender differences in apolipoprotein D expression during aging and in Alzheimer disease	Neurobiology of Aging
RE	18	RESPONSE TO STIMULUS - longetivy regulators (calorie restriction)	2012	Yan, Lin; Park, Ji Yeon; Dillinger, Jean-Guillaume; De Lorenzo, Mariana S.; Yuan, Chujun; Lai, Lo; Wang, Chunbo; Ho, David; Tian, Bin; Stanley, William C.; Auwerx, Johan; Vatner, Dorothy E.; Vatner, Stephen F.	Common mechanisms for calorie restriction and adenylyl cyclase type 5 knockout models of longevity	Aging Cell
DR; RE	18	RESPONSE TO STIMULUS - aging/AD	2013	Martínez, Eva; Navarro, Ana; Ordóñez, Cristina; Del Valle, Eva; Tolivia, Jorge	Oxidative stress induces apolipoprotein D overexpression in hippocampus during aging and Alzheimer's disease	Journal of Alzheimer's disease
RE	18	RESPONSE TO STIMULUS - aging	2013	Navarro, Ana; Méndez, Elena; Diaz, Celso; del Valle, Eva; Martínez-Pinilla, Eva; Ordóñez, Cristina; Tolivia, Jorge	Lifelong expression of apolipoprotein D in the human brainstem: correlation with reduced age-related neurodegeneration	PloS One
RE; TOF	18	RESPONSE TO STIMULUS - aging	2015	Sanchez, Diego; Bajo-Grañeras, Raquel; Del Caño-Espinel, Manuela; Garcia-Centeno, Rosa; Garcia-Mateo, Nadia; Pascua-Maestro, Raquel; Ganfornina, Maria D.	Aging without Apolipoprotein D: Molecular and cellular modifications in the hippocampus and cortex	Experimental Gerontology
PP; RE; TOF	18	RESPONSE TO STIMULUS - osteogenic differentiation	2016	Martineau, Corine; Najyb, Ouafa; Signor, Céline; Rassart, Éric; Moreau, Robert	Apolipoprotein D deficiency is associated to high bone turnover, low bone mass and impaired osteoblastic function in aged female mice	Metabolism: Clinical and Experimental
RE; TOF	18	RESPONSE TO STIMULUS - aging (down)	2017	Kosarussavadi, Saritha; Pennington, Zachary T.; Covell, Jeremy; Blaisdell, Aaron P.; Schlinger, Barney A.	Across sex and age: Learning and memory and patterns of avian hippocampal gene expression	Behavioral Neuroscience
CT; PP; RE; TOF	18	RESPONSE TO STIMULUS - development-aging	2018	García-Mateo, Nadia; Pascua-Maestro, Raquel; Pérez-Castellanos, Alberto; Lillo, Concepción; Sanchez, Diego; Ganfornina, Maria D.	Myelin extracellular leaflet compaction requires apolipoprotein D membrane management to optimize lysosomal-dependent recycling and glycocalyx removal	Glia
DR; RE	18	RESPONSE TO STIMULUS - aging	2018	Waldner, Andreas; Dassati, Sarah; Redl, Bernhard; Smania, Nicola; Gandolfi, Marialuisa	Apolipoprotein D Concentration in Human Plasma during Aging and in Parkinson's Disease: A Cross-Sectional Study	Parkinson's Disease
RE; TOF	18	RESPONSE TO STIMULUS - osteogenic/osteoclastic balance	2020	Yu, Rong-Hua; Zhang, Xiang-Yang; Xu, Wei; Li, Zhi-Kun; Zhu, Xiao-Dong	Apolipoprotein D alleviates glucocorticoid-induced osteogenesis suppression in bone marrow mesenchymal stem cells via the PI3K/Akt pathway	Journal of Orthopaedic Surgery and Research
CT; GD; RE	19	RESPONSE TO STIMULUS - oxidative stress (H2O2, UV)	2007	Do Carmo, Sonia; Levros, Louis-Charles; Rassart, Eric	Modulation of apolipoprotein D expression and translocation under specific stress conditions	Biochimica Et Biophysica Acta
RE; TOF	19	RESPONSE TO STIMULUS - oxidative stress (PQ) (in vivo)	2008	Ganfornina, Maria D.; Do Carmo, Sonia; Lora, Jose M.; Torres-Schumann, Sonia; Vogel, Marci; Allhorn, Maria; González, Constancio; Bastiani, Michael J.; Rassart, Eric; Sanchez, Diego	Apolipoprotein D is involved in the mechanisms regulating protection from oxidative stress	Aging Cell
RE	19	RESPONSE TO STIMULUS - iron chelator	2009	Nowicki, Marcin; Kosacka, Joanna; Spanel-Borowski, Katharina; Borlak, Jürgen	Deferoxamine-induced neurite outgrowth and synapse formation in postnatal rat dorsal root ganglion (DRG) cell cultures	European Journal of Cell Biology
GD; PP; RE	19	RESPONSE TO STIMULUS - DNA damage (cisplatin)	2009	Sasaki, Yasushi; Negishi, Hideaki; Koyama, Ryota; Anbo, Naoki; Ohori, Kanae; Idogawa, Masashi; Mita, Hiroaki; Toyota, Minoru; Imai, Kohzoh; Shinomura, Yasuhisa; Tokino, Takashi	p53 family members regulate the expression of the apolipoprotein D gene	The Journal of Biological Chemistry
PP; RE; TOF	19	RESPONSE TO STIMULUS - oxidative stress (PQ) (in vivo, cell cultures)	2011	Bajo-Grañeras, Raquel; Ganfornina, Maria D.; Martín-Tejedor, Esperanza; Sanchez, Diego	Apolipoprotein D mediates autocrine protection of astrocytes and controls their reactivity level, contributing to the functional maintenance of paraquat-challenged dopaminergic systems	Glia
RE; TOF	19	RESPONSE TO STIMULUS - oxidative stress	2011	Bajo-Grañeras, Raquel; Sanchez, Diego; Gutierrez, Gabriel; González, Constancio; Do Carmo, Sonia; Rassart, Eric; Ganfornina, Maria D.	Apolipoprotein D alters the early transcriptional response to oxidative stress in the adult cerebellum	Journal of Neurochemistry
DR; RE; GD	19	RESPONSE TO STIMULUS - oxidative stress, demethylation	2013	Bajo-Grañeras, Raquel; Crespo-Sanjuan, Jesús; García-Centeno, Rosa M.; Garrote-Adrados, José Antonio; Gutierrez, Gabriel; García-Tejeiro, Manuel; Aguirre-Gervás, Beatriz; Calvo-Nieves, María D.; Bustamante, Rosa; Ganfornina, Maria D.; Sanchez, Diego	Expression and potential role of apolipoprotein D on the death-survival balance of human colorectal cancer cells under oxidative stress conditions	International Journal of Colorectal Disease
DR; RE	19	RESPONSE TO STIMULUS - oxidative stress (H2O2)	2013	Martínez, Eva; Navarro, Ana; Ordóñez, Cristina; Del Valle, Eva; Tolivia, Jorge	Oxidative stress induces apolipoprotein D overexpression in hippocampus during aging and Alzheimer's disease	Journal of Alzheimer's disease
RE	19	RESPONSE TO STIMULUS - oxidative stress	2020	Dassati, Sarah; Schweigreiter, Rüdiger; Buechner, Susanne; Waldner, Andreas	Celecoxib promotes survival and upregulates the expression of neuroprotective marker genes in two different in vitro models of Parkinson's disease	Neuropharmacology
GD; RE	19	RESPONSE TO STIMULUS - oxidative stress	2020	Diez-Hermano, Sergio; Mejias, Andres; Sanchez, Diego; Gutierrez, Gabriel; Ganfornina, Maria D.	Control of the neuroprotective Lipocalin Apolipoprotein D expression by alternative promoter regions and differentially expressed mRNA 5' UTR variants	PloS One
CT; RE	19	RESPONSE TO STIMULUS - copper chelator	2021	Martínez-Pinilla, Eva; Rubio-Sardón, Núria; Peláez, Rafael; García-Álvarez, Enrique; del Valle, Eva; Tolivia, Jorge; Larráyoz, Ignacio M.; Navarro, Ana	Neuroprotective Effect of Apolipoprotein D in Cuprizone-Induced Cell Line Models: A Potential Therapeutic Approach for Multiple Sclerosis and Demyelinating Diseases	International Journal of Molecular Sciences
CT; RE	20	RESPONSE TO STIMULUS - IL1-alfa	1994	Blais, Y.; Sugimoto, K.; Carriere, M. C.; Haagensen, D. E.; Labrie, F.; Simard, J.	Potent stimulatory effect of interleukin-1 alpha on apolipoprotein D and gross cystic disease fluid protein-15 expression in human breast-cancer cells	International Journal of Cancer
RE	20	RESPONSE TO STIMULUS - IL6	1995	Blais, Y.; Sugimoto, K.; Carrière, M. C.; Haagensen, D. E.; Labrie, F.; Simard, J.	Interleukin-6 inhibits the potent stimulatory action of androgens, glucocorticoids and interleukin-1 alpha on apolipoprotein D and GCDFP-15 expression in human breast cancer cells	International Journal of Cancer
DR; RE	20	RESPONSE TO STIMULUS - nerve injury	1995	Gillen, C.; Gleichmann, M.; Spreyer, P.; Müller, H. W.	Differentially expressed genes after peripheral nerve injury	Journal of Neuroscience Research
RE	20	RESPONSE TO STIMULUS - LPS, TNF+IL1 (in vivo)	1997	Hardardóttir, I.; Sipe, J.; Moser, A. H.; Fielding, C. J.; Feingold, K. R.; Grünfeld, C.	LPS and cytokines regulate extra hepatic mRNA levels of apolipoproteins during the acute phase response in Syrian hamsters	Biochimica Et Biophysica Acta
RE	20	RESPONSE TO STIMULUS - kainic acid (in vivo)	1997	Ong, W. Y.; He, Y.; Suresh, S.; Patel, S. C.	Differential expression of apolipoprotein D and apolipoprotein E in the kainic acid-lesioned rat hippocampus	Neuroscience
RE	20	RESPONSE TO STIMULUS - kainic acid (in vivo)	1999	Montpied, P.; de Bock, F.; Lerner-Natoli, M.; Bockaert, J.; Rondouin, G.	Hippocampal alterations of apolipoprotein E and D mRNA levels in vivo and in vitro following kainate excitotoxicity	Epilepsy Research
DR; RE	20	RESPONSE TO STIMULUS - brain infarct	2000	Trieu, V. N.; Uckun, F. M.	Apolipoprotein E and apolipoprotein D expression in a murine model of singlet oxygen-induced cerebral stroke	Biochemical and Biophysical Research Communications
DR; RE	20	RESPONSE TO STIMULUS - nerve injury	2001	Kim, D. S.; Lee, S. J.; Park, S. Y.; Yoo, H. J.; Kim, S. H.; Kim, K. J.; Cho, H. J.	Differentially expressed genes in rat dorsal root ganglia following peripheral nerve injury	Neuroreport
RE; CT	20	RESPONSE TO STIMULUS - wound in culture, PDGF-BB	2004	Leung, Wesley C. Y.; Lawrie, Allan; Demaries, Sandra; Massaeli, Hamid; Burry, Andrea; Yablonsky, Shmuel; Sarjeant, Jennifer M.; Fera, Euridiki; Rassart, Eric; Pickering, J. Geoffrey; Rabinovitch, Marlene	Apolipoprotein D and platelet-derived growth factor-BB synergism mediates vascular smooth muscle cell migration	Circulation Research
RE	20	RESPONSE TO STIMULUS - nerve injury	2006	Del Signore, Arianna; De Sanctis, Veronica; Di Mauro, Ernesto; Negri, Rodolfo; Perrone-Capano, Carla; Paggi, Paola	Gene expression pathways induced by axotomy and decentralization of rat superior cervical ganglion neurons	The European Journal of Neuroscience
CT; GD; RE	20	RESPONSE TO STIMULUS - inflammation (LPS)	2007	Do Carmo, Sonia; Levros, Louis-Charles; Rassart, Eric	Modulation of apolipoprotein D expression and translocation under specific stress conditions	Biochimica Et Biophysica Acta
DR; RE	20	RESPONSE TO STIMULUS - CoV-OC43 infection	2008	Do Carmo, Sonia; Jacomy, Hélène; Talbot, Pierre J.; Rassart, Eric	Neuroprotective effect of apolipoprotein D against human coronavirus OC43-induced encephalitis in mice	The Journal of Neuroscience
DR; RE	20	RESPONSE TO STIMULUS - brain infarct + enriched environment	2008	Rickhag, Mattias; Deierborg, Tomas; Patel, Shutish; Ruscher, Karsten; Wieloch, Tadeusz	Apolipoprotein D is elevated in oligodendrocytes in the peri-infarct region after experimental stroke: influence of enriched environment	Journal of Cerebral Blood Flow and Metabolism
RE	20	RESPONSE TO STIMULUS - denervation + anabolic steroid	2010	Qin, Weiping; Pan, Jiangping; Bauman, William A.; Cardozo, Christopher P.	Differential alterations in gene expression profiles contribute to time-dependent effects of nandrolone to prevent denervation atrophy	BMC genomics
RE	20	RESPONSE TO STIMULUS - kainic acid (in vivo)	2011	Chia, Wan-Jie; Dawe, Gavin S.; Ong, Wei-Yi	Expression and localization of the iron-siderophore binding protein lipocalin 2 in the normal rat brain and after kainate-induced excitotoxicity	Neurochemistry International
RE	20	RESPONSE TO STIMULUS - inflammation (in vivo, polyamines-LPS)	2011	Puntambekar, Shweta S.; Davis, Deirdre S.; Hawel, Leo; Crane, Janelle; Byus, Craig V.; Carson, Monica J.	LPS-induced CCL2 expression and macrophage influx into the murine central nervous system is polyamine-dependent	Brain, Behavior, and Immunity
MP; PP; RE; DR; TOF	20	RESPONSE TO STIMULUS - nerve injury	2014	García-Mateo, Nadia; Ganfornina, Maria D.; Montero, Olimpio; Gijón, Miguel A.; Murphy, Robert C.; Sanchez, Diego	Schwann cell-derived Apolipoprotein D controls the dynamics of post-injury myelin recognition and degradation	Frontiers in Cellular Neuroscience
CT; RE; TOF	20	RESPONSE TO STIMULUS - kainic acid (in vivo)	2017	Najyb, Ouafa; Do Carmo, Sonia; Alikashani, Azadeh; Rassart, Eric	Apolipoprotein D Overexpression Protects Against Kainate-Induced Neurotoxicity in Mice	Molecular Neurobiology
RE	20	RESPONSE TO STIMULUS - inflammation (LPS)	2019	Scalf, Cassandra S.; Chariker, Julia H.; Rouchka, Eric C.; Ashley, Noah T.	Transcriptomic analysis of immune response to bacterial lipopolysaccharide in zebra finch (Taeniopygia guttata)	BMC genomics
CT; DR; RE	20	RESPONSE TO STIMULUS - inflammation (in vivo, aortic valve calcification)	2020	Schlotter, Florian; de Freitas, Renata C. C.; Rogers, Maximillian A.; Blaser, Mark C.; Wu, Pin-Jou; Higashi, Hideyuki; Halu, Arda; Iqbal, Farwah; Andraski, Allison B.; Rodia, Cayla N.; Kuraoka, Shiori; Wen, Jennifer R.; Creager, Michael; Pham, Tan; Hutcheson, Joshua D.; Body, Simon C.; Kohan, Alison B.; Sacks, Frank M.; Aikawa, Masanori; Singh, Sasha A.; Aikawa, Elena	ApoC-III is a novel inducer of calcification in human aortic valves	The Journal of Biological Chemistry
CT; DR; RE	21	RESPONSE TO STIMULUS - oxysterol	1998	Suresh, S.; Yan, Z.; Patel, R. C.; Patel, Y. C.; Patel, S. C.	Cellular cholesterol storage in the Niemann-Pick disease type C mouse is associated with increased expression and defective processing of apolipoprotein D	Journal of Neurochemistry
RE	21	RESPONSE TO STIMULUS - diet	1999	Hargreaves, D. F.; Potten, C. S.; Harding, C.; Shaw, L. E.; Morton, M. S.; Roberts, S. A.; Howell, A.; Bundred, N. J.	Two-week dietary soy supplementation has an estrogenic effect on normal premenopausal breast	The Journal of Clinical Endocrinology and Metabolism
RE	21	RESPONSE TO STIMULUS - LXR pathway stimulation (in vivo)	2004	Hummasti, Sarah; Laffitte, Bryan A.; Watson, Michael A.; Galardi, Cristin; Chao, Lily C.; Ramamurthy, Lakshman; Moore, John T.; Tontonoz, Peter	Liver X receptors are regulators of adipocyte gene expression but not differentiation: identification of apoD as a direct target	Journal of Lipid Research
DR; RE	21	RESPONSE TO STIMULUS - cortisol	2006	Bujalska, I. J.; Quinkler, M.; Tomlinson, J. W.; Montague, C. T.; Smith, D. M.; Stewart, P. M.	Expression profiling of 11beta-hydroxysteroid dehydrogenase type-1 and glucocorticoid-target genes in subcutaneous and omental human preadipocytes	Journal of Molecular Endocrinology
RE	21	RESPONSE TO STIMULUS - adipogenesis inhibition	2006	Cha, Min-Ho; Kim, Il-Chul; Lee, Bong-Hee; Yoon, Yoosik	Baicalein inhibits adipocyte differentiation by enhancing COX-2 expression	Journal of Medicinal Food
RE	21	RESPONSE TO STIMULUS - fat reduction (in vivo)	2007	Zhang, Jin; He, Qiang; Liu, Qiu Y.; Guo, Wei; Deng, Xue M.; Zhang, Wei W.; Hu, Xiao X.; Li, Ning	Differential gene expression profile in pig adipose tissue treated with/without clenbuterol	BMC genomics
RE; TOF	21	RESPONSE TO STIMULUS - obesity (db/db mice)	2010	Perdomo, German; Kim, Dae Hyun; Zhang, Ting; Qu, Shen; Thomas, Elizabeth A.; Toledo, Frederico G. S.; Slusher, Sandra; Fan, Yong; Kelley, David E.; Dong, H. Henry	A role of apolipoprotein D in triglyceride metabolism	Journal of Lipid Research
RE	21	RESPONSE TO STIMULUS - sensory neuropeptides on adipocytes	2011	Kosacka, Joanna; Schröder, Thomas; Bechmann, Ingo; Klöting, Nora; Nowicki, Marcin; Mittag, Anja; Gericke, Martin; Spanel-Borowski, Katharina; Blüher, Matthias	PACAP up-regulates the expression of apolipoprotein D in 3T3-L1 adipocytes. DRG/3T3-L1 co-cultures study	Neuroscience Research
RE; TOF	21	RESPONSE TO STIMULUS - diet	2014	Ali, Kamilah; Abo-Ali, Ehab M.; Kabir, M. D.; Riggins, Bethany; Nguy, Susanna; Li, Lisa; Srivastava, Ujala; Thinn, Su Mya Mya	A Western-fed diet increases plasma HDL and LDL-cholesterol levels in apoD-/- mice	PloS One
DR; RE	21	RESPONSE TO STIMULUS - obesity (mother)	2014	Edlow, Andrea G.; Vora, Neeta L.; Hui, Lisa; Wick, Heather C.; Cowan, Janet M.; Bianchi, Diana W.	Maternal obesity affects fetal neurodevelopmental and metabolic gene expression: a pilot study	PloS One
RE	21	RESPONSE TO STIMULUS - diet	2015	Zheng, Wenchao; Mast, Natalia; Saadane, Aicha; Pikuleva, Irina A.	Pathways of cholesterol homeostasis in mouse retina responsive to dietary and pharmacologic treatments	Journal of Lipid Research
GD; RE; TOF	21	RESPONSE TO STIMULUS - diet	2016	Lim, W.; Bae, H.; Song, G.	Differential expression of apolipoprotein D in male reproductive system of rats by high-fat diet	Andrology
MP; PP; RE; TOF	21	RESPONSE TO STIMULUS - angiogenesis (LXR agonist)	2017	Lai, Chih-Jen; Cheng, Hsu-Chen; Lin, Ching-Yu; Huang, Shih-Han; Chen, Ting-Huan; Chung, Chi-Jung; Chang, Chung-Ho; Wang, Horng-Dar; Chuu, Chih-Pin	Activation of liver X receptor suppresses angiogenesis via induction of ApoD	FASEB journal
RE	21	RESPONSE TO STIMULUS - diet	2017	Lambert, Carmen; Cubedo, Judit; Padró, Teresa; Sánchez-Hernández, Joan; Antonijoan, Rosa M.; Perez, Antonio; Badimon, Lina	Phytosterols and Omega 3 Supplementation Exert Novel Regulatory Effects on Metabolic and Inflammatory Pathways: A Proteomic Study	Nutrients
DR; RE	21	RESPONSE TO STIMULUS - obesity	2018	Desmarais, Frederik; Bergeron, Karl-F.; Lacaille, Michel; Lemieux, Isabelle; Bergeron, Jean; Biron, Simon; Rassart, Eric; Joanisse, Denis R.; Mauriege, Pascale; Mounier, Catherine	High ApoD protein level in the round ligament fat depot of severely obese women is associated with an improved inflammatory profile	Endocrine
RE	21	RESPONSE TO STIMULUS - food quality	2018	Piórkowska, Katarzyna; Żukowski, Kacper; Ropka-Molik, Katarzyna; Tyra, Mirosław; Gurgul, Artur	A comprehensive transcriptome analysis of skeletal muscles in two Polish pig breeds differing in fat and meat quality traits	Genetics and Molecular Biology
RE	21	RESPONSE TO STIMULUS - food quality	2018	Xu, Lei; Jia, Fei; Luo, Changyao; Yu, Qianqian; Dai, Ruitong; Li, Xingmin	Unravelling proteome changes of chicken egg whites under carbon dioxide modified atmosphere packaging	Food Chemistry
DR; RE	21	RESPONSE TO STIMULUS - Cyp46a1-KO (oxysterol deficiency)	2019	Saadane, Aicha; Mast, Natalia; Trichonas, George; Chakraborty, Dibyendu; Hammer, Sandra; Busik, Julia V.; Grant, Maria B.; Pikuleva, Irina A.	Retinal Vascular Abnormalities and Microglia Activation in Mice with Deficiency in Cytochrome P450 46A1-Mediated Cholesterol Removal	The American Journal of Pathology
RE	22	RESPONSE TO STIMULUS - confluence, senescence, serum starvation	1991	Provost, P. R.; Marcel, Y. L.; Milne, R. W.; Weech, P. K.; Rassart, E.	Apolipoprotein D transcription occurs specifically in nonproliferating quiescent and senescent fibroblast cultures	FEBS letters
RE	22	RESPONSE TO STIMULUS - retinoic acid	1994	López-Boado, Y. S.; Tolivia, J.; López-Otín, C.	Apolipoprotein D gene induction by retinoic acid is concomitant with growth arrest and cell differentiation in human breast cancer cells	The Journal of Biological Chemistry
DR; RE	22	RESPONSE TO STIMULUS - retinoic acid receptor	1996	López-Boado, Y. S.; Klaus, M.; Dawson, M. I.; López-Otín, C.	Retinoic acid-induced expression of apolipoprotein D and concomitant growth arrest in human breast cancer cells are mediated through a retinoic acid receptor RARalpha-dependent signaling pathway	The Journal of Biological Chemistry
GD; RE	22	RESPONSE TO STIMULUS - confluence, serum starvation	2002	Do Carmo, Sonia; Séguin, Diane; Milne, Ross; Rassart, Eric	Modulation of apolipoprotein D and apolipoprotein E mRNA expression by growth arrest and identification of key elements in the promoter	The Journal of Biological Chemistry
RE	22	RESPONSE TO STIMULUS - senescence	2003	Kang, Mo K.; Kameta, Ayako; Shin, Ki-Hyuk; Baluda, Marcel A.; Kim, Hae-Ryun; Park, No-Hee	Senescence-associated genes in normal human oral keratinocytes	Experimental Cell Research
CT; PP; RE; DR; TOF	22	RESPONSE TO STIMULUS - serum starvation	2003	Sarjeant, Jennifer M.; Lawrie, Allan; Kinnear, Caroline; Yablonsky, Shmuel; Leung, Wesley; Massaeli, Hamid; Prichett, Wendy; Veinot, John P.; Rassart, Eric; Rabinovitch, Marlene	Apolipoprotein D inhibits platelet-derived growth factor-BB-induced vascular smooth muscle cell proliferated by preventing translocation of phosphorylated extracellular signal regulated kinase 1/2 to the nucleus	Arteriosclerosis, Thrombosis, and Vascular Biology
CT; GD; RE	22	RESPONSE TO STIMULUS - serum starvation	2007	Do Carmo, Sonia; Levros, Louis-Charles; Rassart, Eric	Modulation of apolipoprotein D expression and translocation under specific stress conditions	Biochimica Et Biophysica Acta
DR; RE	22	RESPONSE TO STIMULUS - senescence	2010	Bianchi-Frias, Daniella; Vakar-Lopez, Funda; Coleman, Ilsa M.; Plymate, Stephen R.; Reed, May J.; Nelson, Peter S.	The effects of aging on the molecular and cellular composition of the prostate microenvironment	PloS One
GD; RE	22	RESPONSE TO STIMULUS - serum starvation	2010	Levros, Louis-Charles; Do Carmo, Sonia; Edouard, Elsy; Legault, Philippe; Charfi, Cyndia; Rassart, Eric	Characterization of nuclear factors modulating the apolipoprotein D promoter during growth arrest: implication of PARP-1, APEX-1 and ERK1/2 catalytic activities	Biochimica Et Biophysica Acta
PP; RE; TOF	22	RESPONSE TO STIMULUS - confluence	2011	Bajo-Grañeras, Raquel; Ganfornina, Maria D.; Martín-Tejedor, Esperanza; Sanchez, Diego	Apolipoprotein D mediates autocrine protection of astrocytes and controls their reactivity level, contributing to the functional maintenance of paraquat-challenged dopaminergic systems	Glia
MP; RE; TOF; PP	22	RESPONSE TO STIMULUS - confluence	2014	Braesch-Andersen, Sten; Beckman, Lena; Paulie, Staffan; Kumagai-Braesch, Makiko	ApoD mediates binding of HDL to LDL and to growing T24 carcinoma	PloS One
PP; RE; TOF	22	RESPONSE TO STIMULUS - confluence, serum starvation	2016	Martineau, Corine; Najyb, Ouafa; Signor, Céline; Rassart, Éric; Moreau, Robert	Apolipoprotein D deficiency is associated to high bone turnover, low bone mass and impaired osteoblastic function in aged female mice	Metabolism: Clinical and Experimental
DR; RE	23	RESPONSE TO STIMULUS - differentiation (SOX9 expression)	2007	Tew, Simon R.; Clegg, Peter D.; Brew, Christopher J.; Redmond, Colette M.; Hardingham, Timothy E.	SOX9 transduction of a human chondrocytic cell line identifies novel genes regulated in primary human chondrocytes and in osteoarthritis	Arthritis Research & Therapy
PP; RE; TOF	23	RESPONSE TO STIMULUS - cell-cell communication	2009	Kosacka, J.; Gericke, M.; Nowicki, M.; Kacza, J.; Borlak, J.; Spanel-Borowski, K.	Apolipoproteins D and E3 exert neurotrophic and synaptogenic effects in dorsal root ganglion cell cultures	Neuroscience
RE	23	RESPONSE TO STIMULUS - differentiation (SOX9 expression)	2011	Kosacka, Joanna; Schröder, Thomas; Bechmann, Ingo; Klöting, Nora; Nowicki, Marcin; Mittag, Anja; Gericke, Martin; Spanel-Borowski, Katharina; Blüher, Matthias	PACAP up-regulates the expression of apolipoprotein D in 3T3-L1 adipocytes. DRG/3T3-L1 co-cultures study	Neuroscience Research
PP; RE; TOF	23	RESPONSE TO STIMULUS - cell-cell communication	2011	Pajaniappan, Mohanasundari; Glober, Nancy K.; Kennard, Simone; Liu, Hua; Zhao, Ning; Lilly, Brenda	Endothelial cells downregulate apolipoprotein D expression in mural cells through paracrine secretion and Notch signaling	American Journal of Physiology. Heart and Circulatory Physiology
RE; TOF	23	RESPONSE TO STIMULUS - develoment (BBB, Wnt signalling)	2019	Jensen, Lasse D.; Hot, Belma; Ramsköld, Daniel; Germano, Raoul F. V.; Yokota, Chika; Giatrellis, Sarantis; Lauschke, Volker M.; Hubmacher, Dirk; Li, Minerva X.; Hupe, Mike; Arnold, Thomas D.; Sandberg, Rickard; Frisén, Jonas; Trusohamn, Marta; Martowicz, Agnieszka; Wisniewska-Kruk, Joanna; Nyqvist, Daniel; Adams, Ralf H.; Apte, Suneel S.; Vanhollebeke, Benoit; Stenman, Jan M.; Kele, Julianna	Disruption of the Extracellular Matrix Progressively Impairs Central Nervous System Vascular Maturation Downstream of β-Catenin Signaling	Arteriosclerosis, Thrombosis, and Vascular Biology
DR; RE	24	RESPONSE TO STIMULUS - VitD3	1997	López-Boado, Y. S.; Puente, X. S.; Alvarez, S.; Tolivia, J.; Binderup, L.; López-Otín, C.	Growth inhibition of human breast cancer cells by 1,25-dihydroxyvitamin D3 is accompanied by induction of apolipoprotein D expression	Cancer Research
RE	24	RESPONSE TO STIMULUS - drug (clozapine in vivo)	2001	Thomas, E. A.; Danielson, P. E.; Nelson, P. A.; Pribyl, T. M.; Hilbush, B. S.; Hasel, K. W.; Sutcliffe, J. G.	Clozapine increases apolipoprotein D expression in rodent brain: towards a mechanism for neuroleptic pharmacotherapy	Journal of Neurochemistry
RE	24	RESPONSE TO STIMULUS - NMDA-R antagonist (in vivo)	2003	O'Donnell, James; Stemmelin, Jeanne; Nitta, Atsumi; Brouillette, Jonathan; Quirion, Rémi	Gene expression profiling following chronic NMDA receptor blockade-induced learning deficits in rats	Synapse (New York, N.Y.)
RE	24	RESPONSE TO STIMULUS - drug (clozapine, haloperidol in vivo)	2003	Thomas, E. A.; George, R. C.; Danielson, P. E.; Nelson, P. A.; Warren, A. J.; Lo, D.; Sutcliffe, J. G.	Antipsychotic drug treatment alters expression of mRNAs encoding lipid metabolism-related proteins	Molecular Psychiatry
RE; TOF	24	RESPONSE TO STIMULUS - drug (chronic morphine in vivo)	2008	Befort, K.; Filliol, D.; Darcq, E.; Ghate, A.; Matifas, A.; Lardenois, A.; Muller, J.; Thibault, C.; Dembele, D.; Poch, O.; Kieffer, B. L.	Gene expression is altered in the lateral hypothalamus upon activation of the mu opioid receptor	Annals of the New York Academy of Sciences
RE	24	RESPONSE TO STIMULUS - COX-2 inhibitor	2020	Dassati, Sarah; Schweigreiter, Rüdiger; Buechner, Susanne; Waldner, Andreas	Celecoxib promotes survival and upregulates the expression of neuroprotective marker genes in two different in vitro models of Parkinson's disease	Neuropharmacology
RE	25	CELL CULTURE - PRIMARY	1991	Provost, P. R.; Marcel, Y. L.; Milne, R. W.; Weech, P. K.; Rassart, E.	Apolipoprotein D transcription occurs specifically in nonproliferating quiescent and senescent fibroblast cultures	FEBS letters
CT; RE	25	CELL CULTURE - PRIMARY	1995	Patel, S. C.; Asotra, K.; Patel, Y. C.; McConathy, W. J.; Patel, R. C.; Suresh, S.	Astrocytes synthesize and secrete the lipophilic ligand carrier apolipoprotein D	Neuroreport
CT; DR; RE	25	CELL CULTURE - PRIMARY	1998	Suresh, S.; Yan, Z.; Patel, R. C.; Patel, Y. C.; Patel, S. C.	Cellular cholesterol storage in the Niemann-Pick disease type C mouse is associated with increased expression and defective processing of apolipoprotein D	Journal of Neurochemistry
GD; RE	25	CELL CULTURE - PRIMARY	2002	Do Carmo, Sonia; Séguin, Diane; Milne, Ross; Rassart, Eric	Modulation of apolipoprotein D and apolipoprotein E mRNA expression by growth arrest and identification of key elements in the promoter	The Journal of Biological Chemistry
RE	25	CELL CULTURE - PRIMARY	2002	Kao, L. C.; Tulac, S.; Lobo, S.; Imani, B.; Yang, J. P.; Germeyer, A.; Osteen, K.; Taylor, R. N.; Lessey, B. A.; Giudice, L. C.	Global gene profiling in human endometrium during the window of implantation	Endocrinology
RE	25	CELL CULTURE - PRIMARY	2003	Kang, Mo K.; Kameta, Ayako; Shin, Ki-Hyuk; Baluda, Marcel A.; Kim, Hae-Ryun; Park, No-Hee	Senescence-associated genes in normal human oral keratinocytes	Experimental Cell Research
CT; PP; RE; DR; TOF	25	CELL CULTURE - PRIMARY	2003	Sarjeant, Jennifer M.; Lawrie, Allan; Kinnear, Caroline; Yablonsky, Shmuel; Leung, Wesley; Massaeli, Hamid; Prichett, Wendy; Veinot, John P.; Rassart, Eric; Rabinovitch, Marlene	Apolipoprotein D inhibits platelet-derived growth factor-BB-induced vascular smooth muscle cell proliferated by preventing translocation of phosphorylated extracellular signal regulated kinase 1/2 to the nucleus	Arteriosclerosis, Thrombosis, and Vascular Biology
CT; RE	25	CELL CULTURE - PRIMARY	2004	Leung, Wesley C. Y.; Lawrie, Allan; Demaries, Sandra; Massaeli, Hamid; Burry, Andrea; Yablonsky, Shmuel; Sarjeant, Jennifer M.; Fera, Euridiki; Rassart, Eric; Pickering, J. Geoffrey; Rabinovitch, Marlene	Apolipoprotein D and platelet-derived growth factor-BB synergism mediates vascular smooth muscle cell migration	Circulation Research
RE	25	CELL CULTURE - PRIMARY	2005	Ishii, Masakazu; Koike, Chika; Igarashi, Akira; Yamanaka, Katsuyuki; Pan, Haiou; Higashi, Yukihito; Kawaguchi, Hiroyuki; Sugiyama, Masaru; Kamata, Nobuyuki; Iwata, Tomoyuki; Matsubara, Takehiro; Nakamura, Kozo; Kurihara, Hidemi; Tsuji, Koichiro; Kato, Yukio	Molecular markers distinguish bone marrow mesenchymal stem cells from fibroblasts	Biochemical and Biophysical Research Communications
DR; RE	25	CELL CULTURE - PRIMARY	2006	Bujalska, I. J.; Quinkler, M.; Tomlinson, J. W.; Montague, C. T.; Smith, D. M.; Stewart, P. M.	Expression profiling of 11beta-hydroxysteroid dehydrogenase type-1 and glucocorticoid-target genes in subcutaneous and omental human preadipocytes	Journal of Molecular Endocrinology
RE	25	CELL CULTURE - PRIMARY	2007	Fujita, T.; Iwata, T.; Shiba, H.; Igarashi, A.; Hirata, R.; Takeda, K.; Mizuno, N.; Tsuji, K.; Kawaguchi, H.; Kato, Y.; Kurihara, H.	Identification of marker genes distinguishing human periodontal ligament cells from human mesenchymal stem cells and human gingival fibroblasts	Journal of Periodontal Research
DR; RE	25	CELL CULTURE - PRIMARY	2007	Tew, Simon R.; Clegg, Peter D.; Brew, Christopher J.; Redmond, Colette M.; Hardingham, Timothy E.	SOX9 transduction of a human chondrocytic cell line identifies novel genes regulated in primary human chondrocytes and in osteoarthritis	Arthritis Research & Therapy
PP; RE; TOF	25	CELL CULTURE - PRIMARY	2009	Kosacka, J.; Gericke, M.; Nowicki, M.; Kacza, J.; Borlak, J.; Spanel-Borowski, K.	Apolipoproteins D and E3 exert neurotrophic and synaptogenic effects in dorsal root ganglion cell cultures	Neuroscience
PP; RE; TOF	25	CELL CULTURE - PRIMARY	2011	Pajaniappan, Mohanasundari; Glober, Nancy K.; Kennard, Simone; Liu, Hua; Zhao, Ning; Lilly, Brenda	Endothelial cells downregulate apolipoprotein D expression in mural cells through paracrine secretion and Notch signaling	American Journal of Physiology. Heart and Circulatory Physiology
RE	25	CELL CULTURE - PRIMARY	2013	Germeyer, Ariane; Capp, Edison; Schlicksupp, Franziska; Jauckus, Julia; von Rango, Ulrike; von Wolff, Michael; Strowitzki, Thomas	Cell-type specific expression and regulation of apolipoprotein D and E in human endometrium	European Journal of Obstetrics, Gynecology, and Reproductive Biology
MP; PP; RE; DR; TOF	25	CELL CULTURE - PRIMARY	2014	García-Mateo, Nadia; Ganfornina, Maria D.; Montero, Olimpio; Gijón, Miguel A.; Murphy, Robert C.; Sanchez, Diego	Schwann cell-derived Apolipoprotein D controls the dynamics of post-injury myelin recognition and degradation	Frontiers in Cellular Neuroscience
PP; RE; TOF	25	CELL CULTURE - PRIMARY	2016	Martineau, Corine; Najyb, Ouafa; Signor, Céline; Rassart, Éric; Moreau, Robert	Apolipoprotein D deficiency is associated to high bone turnover, low bone mass and impaired osteoblastic function in aged female mice	Metabolism: Clinical and Experimental
RE	25	CELL CULTURE - PRIMARY	2019	Flores, Rhonda; Jin, Xueting; Chang, Janet; Zhang, Connie; Cogan, David G.; Schaefer, Ernst J.; Kruth, Howard S.	LCAT, ApoD, and ApoA1 Expression and Review of Cholesterol Deposition in the Cornea	Biomolecules
DR; RE	25	CELL CULTURE - PRIMARY	2019	Saadane, Aicha; Mast, Natalia; Trichonas, George; Chakraborty, Dibyendu; Hammer, Sandra; Busik, Julia V.; Grant, Maria B.; Pikuleva, Irina A.	Retinal Vascular Abnormalities and Microglia Activation in Mice with Deficiency in Cytochrome P450 46A1-Mediated Cholesterol Removal	The American Journal of Pathology
RE	25	CELL CULTURE - PRIMARY	2020	Igarashi, Maki; Masunaga, Yohei; Hasegawa, Yuichi; Kinjo, Kenichi; Miyado, Mami; Saitsu, Hirotomo; Kato-Fukui, Yuko; Horikawa, Reiko; Okubo, Yomiko; Ogata, Tsutomu; Fukami, Maki	Nonsense-associated altered splicing of MAP3K1 in two siblings with 46,XY disorders of sex development	Scientific Reports
CT; DR; PP; RE; TOF	25	CELL CULTURE - PRIMARY	2020	Pascua-Maestro, Raquel; Corraliza-Gomez, Miriam; Fadrique-Rojo, Cristian; Ledesma, Maria D.; Schuchman, Edward H.; Sanchez, Diego; Ganfornina, Maria D.	Apolipoprotein D-mediated preservation of lysosomal function promotes cell survival and delays motor impairment in Niemann-Pick type A disease	Neurobiology of Disease
CT; RE; DR	26	CELL CULTURE - CELL LINES	1990	Simard, J.; Dauvois, S.; Haagensen, D. E.; Lévesque, C.; Mérand, Y.; Labrie, F.	Regulation of progesterone-binding breast cyst protein GCDFP-24 secretion by estrogens and androgens in human breast cancer cells: a new marker of steroid action in breast cancer	Endocrinology
CT; DR; RE	26	CELL CULTURE - CELL LINES	1991	Simard, J.; Veilleux, R.; de Launoit, Y.; Haagensen, D. E.; Labrie, F.	Stimulation of apolipoprotein D secretion by steroids coincides with inhibition of cell proliferation in human LNCaP prostate cancer cells	Cancer Research
CT; RE	26	CELL CULTURE - CELL LINES	1992	Simard, J.; de Launoit, Y.; Haagensen, D. E.; Labrie, F.	Additive stimulatory action of glucocorticoids and androgens on basal and estrogen-repressed apolipoprotein-D messenger ribonucleic acid levels and secretion in human breast cancer cells	Endocrinology
CT; RE	26	CELL CULTURE - CELL LINES	1994	Blais, Y.; Sugimoto, K.; Carriere, M. C.; Haagensen, D. E.; Labrie, F.; Simard, J.	Potent stimulatory effect of interleukin-1 alpha on apolipoprotein D and gross cystic disease fluid protein-15 expression in human breast-cancer cells	International Journal of Cancer
RE	26	CELL CULTURE - CELL LINES	1994	López-Boado, Y. S.; Tolivia, J.; López-Otín, C.	Apolipoprotein D gene induction by retinoic acid is concomitant with growth arrest and cell differentiation in human breast cancer cells	The Journal of Biological Chemistry
RE	26	CELL CULTURE - CELL LINES	1994	Sugimoto, K.; Simard, J.; Haagensen, D. E.; Labrie, F.	Inverse relationships between cell proliferation and basal or androgen-stimulated apolipoprotein D secretion in LNCaP human prostate cancer cells	The Journal of Steroid Biochemistry and Molecular Biology
RE	26	CELL CULTURE - CELL LINES	1995	Blais, Y.; Sugimoto, K.; Carrière, M. C.; Haagensen, D. E.; Labrie, F.; Simard, J.	Interleukin-6 inhibits the potent stimulatory action of androgens, glucocorticoids and interleukin-1 alpha on apolipoprotein D and GCDFP-15 expression in human breast cancer cells	International Journal of Cancer
DR; RE	26	CELL CULTURE - CELL LINES	1996	López-Boado, Y. S.; Klaus, M.; Dawson, M. I.; López-Otín, C.	Retinoic acid-induced expression of apolipoprotein D and concomitant growth arrest in human breast cancer cells are mediated through a retinoic acid receptor RARalpha-dependent signaling pathway	The Journal of Biological Chemistry
DR; RE	26	CELL CULTURE - CELL LINES	1997	López-Boado, Y. S.; Puente, X. S.; Alvarez, S.; Tolivia, J.; Binderup, L.; López-Otín, C.	Growth inhibition of human breast cancer cells by 1,25-dihydroxyvitamin D3 is accompanied by induction of apolipoprotein D expression	Cancer Research
GD; RE	26	CELL CULTURE - CELL LINES	2002	Do Carmo, Sonia; Séguin, Diane; Milne, Ross; Rassart, Eric	Modulation of apolipoprotein D and apolipoprotein E mRNA expression by growth arrest and identification of key elements in the promoter	The Journal of Biological Chemistry
CT; PP; RE; DR; TOF	26	CELL CULTURE - CELL LINES	2003	Sarjeant, Jennifer M.; Lawrie, Allan; Kinnear, Caroline; Yablonsky, Shmuel; Leung, Wesley; Massaeli, Hamid; Prichett, Wendy; Veinot, John P.; Rassart, Eric; Rabinovitch, Marlene	Apolipoprotein D inhibits platelet-derived growth factor-BB-induced vascular smooth muscle cell proliferated by preventing translocation of phosphorylated extracellular signal regulated kinase 1/2 to the nucleus	Arteriosclerosis, Thrombosis, and Vascular Biology
RE	26	CELL CULTURE - CELL LINES	2004	Hummasti, Sarah; Laffitte, Bryan A.; Watson, Michael A.; Galardi, Cristin; Chao, Lily C.; Ramamurthy, Lakshman; Moore, John T.; Tontonoz, Peter	Liver X receptors are regulators of adipocyte gene expression but not differentiation: identification of apoD as a direct target	Journal of Lipid Research
CT; RE	26	CELL CULTURE - CELL LINES	2004	Leung, Wesley C. Y.; Lawrie, Allan; Demaries, Sandra; Massaeli, Hamid; Burry, Andrea; Yablonsky, Shmuel; Sarjeant, Jennifer M.; Fera, Euridiki; Rassart, Eric; Pickering, J. Geoffrey; Rabinovitch, Marlene	Apolipoprotein D and platelet-derived growth factor-BB synergism mediates vascular smooth muscle cell migration	Circulation Research
RE	26	CELL CULTURE - CELL LINES	2006	Cha, Min-Ho; Kim, Il-Chul; Lee, Bong-Hee; Yoon, Yoosik	Baicalein inhibits adipocyte differentiation by enhancing COX-2 expression	Journal of Medicinal Food
CT; GD; RE	26	CELL CULTURE - CELL LINES	2007	Do Carmo, Sonia; Levros, Louis-Charles; Rassart, Eric	Modulation of apolipoprotein D expression and translocation under specific stress conditions	Biochimica Et Biophysica Acta
DR; RE	26	CELL CULTURE - CELL LINES	2007	Tew, Simon R.; Clegg, Peter D.; Brew, Christopher J.; Redmond, Colette M.; Hardingham, Timothy E.	SOX9 transduction of a human chondrocytic cell line identifies novel genes regulated in primary human chondrocytes and in osteoarthritis	Arthritis Research & Therapy
PP; RE; TOF	26	CELL CULTURE - CELL LINES	2009	Kosacka, J.; Gericke, M.; Nowicki, M.; Kacza, J.; Borlak, J.; Spanel-Borowski, K.	Apolipoproteins D and E3 exert neurotrophic and synaptogenic effects in dorsal root ganglion cell cultures	Neuroscience
GD; PP; RE	26	CELL CULTURE - CELL LINES	2009	Sasaki, Yasushi; Negishi, Hideaki; Koyama, Ryota; Anbo, Naoki; Ohori, Kanae; Idogawa, Masashi; Mita, Hiroaki; Toyota, Minoru; Imai, Kohzoh; Shinomura, Yasuhisa; Tokino, Takashi	p53 family members regulate the expression of the apolipoprotein D gene	The Journal of Biological Chemistry
DR; RE	26	CELL CULTURE - CELL LINES	2010	Bianchi-Frias, Daniella; Vakar-Lopez, Funda; Coleman, Ilsa M.; Plymate, Stephen R.; Reed, May J.; Nelson, Peter S.	The effects of aging on the molecular and cellular composition of the prostate microenvironment	PloS One
GD; RE	26	CELL CULTURE - CELL LINES	2010	Levros, Louis-Charles; Do Carmo, Sonia; Edouard, Elsy; Legault, Philippe; Charfi, Cyndia; Rassart, Eric	Characterization of nuclear factors modulating the apolipoprotein D promoter during growth arrest: implication of PARP-1, APEX-1 and ERK1/2 catalytic activities	Biochimica Et Biophysica Acta
RE	26	CELL CULTURE - CELL LINES	2011	Kosacka, Joanna; Schröder, Thomas; Bechmann, Ingo; Klöting, Nora; Nowicki, Marcin; Mittag, Anja; Gericke, Martin; Spanel-Borowski, Katharina; Blüher, Matthias	PACAP up-regulates the expression of apolipoprotein D in 3T3-L1 adipocytes. DRG/3T3-L1 co-cultures study	Neuroscience Research
PP; RE; TOF	26	CELL CULTURE - CELL LINES	2012	Martínez, Eva; Navarro, Ana; Ordóñez, Cristina; Del Valle, Eva; Tolivia, Jorge	Amyloid-β25-35 induces apolipoprotein D Synthesis and growth arrest in HT22 hippocampal cells	Journal of Alzheimer's disease: JAD
DR; RE; GD	26	CELL CULTURE - CELL LINES	2013	Bajo-Grañeras, Raquel; Crespo-Sanjuan, Jesús; García-Centeno, Rosa M.; Garrote-Adrados, José Antonio; Gutierrez, Gabriel; García-Tejeiro, Manuel; Aguirre-Gervás, Beatriz; Calvo-Nieves, María D.; Bustamante, Rosa; Ganfornina, Maria D.; Sanchez, Diego	Expression and potential role of apolipoprotein D on the death-survival balance of human colorectal cancer cells under oxidative stress conditions	International Journal of Colorectal Disease
DR; RE	26	CELL CULTURE - CELL LINES	2013	Martínez, Eva; Navarro, Ana; Ordóñez, Cristina; Del Valle, Eva; Tolivia, Jorge	Oxidative stress induces apolipoprotein D overexpression in hippocampus during aging and Alzheimer's disease	Journal of Alzheimer's disease: JAD
MP; RE; TOF; PP	26	CELL CULTURE - CELL LINES	2014	Braesch-Andersen, Sten; Beckman, Lena; Paulie, Staffan; Kumagai-Braesch, Makiko	ApoD mediates binding of HDL to LDL and to growing T24 carcinoma	PloS One
CT; RE; DR	26	CELL CULTURE - CELL LINES	2015	Martínez-Pinilla, Eva; Navarro, Ana; Ordóñez, Cristina; del Valle, Eva; Tolivia, Jorge	Apolipoprotein D subcellular distribution pattern in neuronal cells during oxidative stress	Acta Histochemica
PP; RE; TOF	26	CELL CULTURE - CELL LINES	2016	Martineau, Corine; Najyb, Ouafa; Signor, Céline; Rassart, Éric; Moreau, Robert	Apolipoprotein D deficiency is associated to high bone turnover, low bone mass and impaired osteoblastic function in aged female mice	Metabolism: Clinical and Experimental
MP; PP; RE; TOF	26	CELL CULTURE - CELL LINES	2017	Lai, Chih-Jen; Cheng, Hsu-Chen; Lin, Ching-Yu; Huang, Shih-Han; Chen, Ting-Huan; Chung, Chi-Jung; Chang, Chung-Ho; Wang, Horng-Dar; Chuu, Chih-Pin	Activation of liver X receptor suppresses angiogenesis via induction of ApoD	FASEB journal
CT; PP; RE; MP	26	CELL CULTURE - CELL LINES	2018	Pascua-Maestro, Raquel; González, Esperanza; Lillo, Concepción; Ganfornina, Maria D.; Falcón-Pérez, Juan Manuel; Sanchez, Diego	Extracellular Vesicles Secreted by Astroglial Cells Transport Apolipoprotein D to Neurons and Mediate Neuronal Survival Upon Oxidative Stress	Frontiers in Cellular Neuroscience
RE	26	CELL CULTURE - CELL LINES	2019	Flores, Rhonda; Jin, Xueting; Chang, Janet; Zhang, Connie; Cogan, David G.; Schaefer, Ernst J.; Kruth, Howard S.	LCAT, ApoD, and ApoA1 Expression and Review of Cholesterol Deposition in the Cornea	Biomolecules
RE	26	CELL CULTURE - CELL LINES	2020	Dassati, Sarah; Schweigreiter, Rüdiger; Buechner, Susanne; Waldner, Andreas	Celecoxib promotes survival and upregulates the expression of neuroprotective marker genes in two different in vitro models of Parkinson's disease	Neuropharmacology
CT; RE	26	CELL CULTURE - CELL LINES	2021	Martínez-Pinilla, Eva; Rubio-Sardón, Núria; Peláez, Rafael; García-Álvarez, Enrique; del Valle, Eva; Tolivia, Jorge; Larráyoz, Ignacio M.; Navarro, Ana	Neuroprotective Effect of Apolipoprotein D in Cuprizone-Induced Cell Line Models: A Potential Therapeutic Approach for Multiple Sclerosis and Demyelinating Diseases	International Journal of Molecular Sciences

## Sheet: Table S5 - DR
TAGS	Collection	DISEASE-RELATED SUBHEADING	Publication Year	Author	Title	Publication Title
DR; RE	27	AGING - BRAIN ATROPHY	2014	Mattsson, Niklas; Insel, Philip; Nosheny, Rachel; Trojanowski, John Q.; Shaw, Leslie M.; Jack, Clifford R.; Tosun, Duygu; Weiner, Michael; Alzheimer's Disease Neuroimaging Initiative	Effects of cerebrospinal fluid proteins on brain atrophy rates in cognitively healthy older adults	Neurobiology of Aging
DR	27	AGING - DEMENTIA	2019	Zou, Shengzhen; Zhang, Jie; for Alzheimer’s Disease Neuroimaging Initiative; Chen, Wei	Subtypes Based on Six Apolipoproteins in Non-Demented Elderly Are Associated with Cognitive Decline and Subsequent Tau Accumulation in Cerebrospinal Fluid	Journal of Alzheimer's disease: JAD
CT; RE; DR	27	FRONTOTEMPORAL DEMENTIA	2015	Martínez-Pinilla, Eva; Navarro, Ana; Ordóñez, Cristina; del Valle, Eva; Tolivia, Jorge	Apolipoprotein D subcellular distribution pattern in neuronal cells during oxidative stress	Acta Histochemica
DR; TOF	27	FRONTOTEMPORAL DEMENTIA	2019	Bhatia, Surabhi; Kim, Woojin Scott; Shepherd, Claire E.; Halliday, Glenda M.	Apolipoprotein D Upregulation in Alzheimer's Disease but Not Frontotemporal Dementia	Journal of molecular neuroscience: MN
DR	27	MILD COGNITIVE IMPAIRMENT	2019	Perrotte, Morgane; Le Page, Aurélie; Fournet, Marianne; Le Sayec, Mélanie; Rassart, Éric; Fulop, Tamas; Ramassamy, Charles	Blood-based redox-signature and their association to the cognitive scores in MCI and Alzheimer's disease patients	Free Radical Biology & Medicine
DR; RE	27	PROGRESSIVE SUPRANUCLEAR PALSY	2009	Song, Yun Ju C.; Halliday, Glenda M.; Holton, Janice L.; Lashley, Tammaryn; O'Sullivan, Seán S.; McCann, Heather; Lees, Andrew J.; Ozawa, Tetsutaro; Williams, David R.; Lockhart, Paul J.; Revesz, Tamas R.	Degeneration in different parkinsonian syndromes relates to astrocyte type and astrocyte protein expression	Journal of Neuropathology and Experimental Neurology
DR	27	CEREBRAL AMYLOID ANGIOPATHY	2003	Navarro, Ana; Del Valle, Eva; Astudillo, Aurora; González del Rey, Carmen; Tolivia, Jorge	Immunohistochemical study of distribution of apolipoproteins E and D in human cerebral beta amyloid deposits	Experimental Neurology
DR	27	CEREBRAL AMYLOID ANGIOPATHY	2019	Kuiperij, H. B.; Hondius, D. C.; Kersten, I.; Versleijen, A. a. M.; Rozemuller, A. J. M.; Greenberg, S. M.; Schreuder, F. H. B. M.; Klijn, C. J. M.; Verbeek, M. M.	Apolipoprotein D: a potential biomarker for cerebral amyloid angiopathy	Neuropathology and Applied Neurobiology
DR	27	ALZHEIMER DISEASE	1998	Terrisse, L.; Poirier, J.; Bertrand, P.; Merched, A.; Visvikis, S.; Siest, G.; Milne, R.; Rassart, E.	Increased levels of apolipoprotein D in cerebrospinal fluid and hippocampus of Alzheimer's patients	Journal of Neurochemistry
DR; RE	27	ALZHEIMER DISEASE	2000	Kalman, J.; McConathy, W.; Araoz, C.; Kasa, P.; Lacko, A. G.	Apolipoprotein D in the aging brain and in Alzheimer's dementia	Neurological Research
DR; RE	27	ALZHEIMER DISEASE	2001	Belloir, B.; Kövari, E.; Surini-Demiri, M.; Savioz, A.	Altered apolipoprotein D expression in the brain of patients with Alzheimer disease	Journal of Neuroscience Research
DR; GD	27	ALZHEIMER DISEASE	2003	Desai, Purnima P.; Hendrie, Hugh C.; Evans, Rebecca M.; Murrell, Jill R.; DeKosky, Steven T.; Kamboh, M. Ilyas	Genetic variation in apolipoprotein D affects the risk of Alzheimer disease in African-Americans	American Journal of Medical Genetics. Part B, Neuropsychiatric Genetics: The Official Publication of the International Society of Psychiatric Genetics
DR	27	ALZHEIMER DISEASE	2003	Glöckner, F.; Ohm, T. G.	Hippocampal apolipoprotein D level depends on Braak stage and APOE genotype	Neuroscience
DR	27	ALZHEIMER DISEASE	2003	Navarro, Ana; Del Valle, Eva; Astudillo, Aurora; González del Rey, Carmen; Tolivia, Jorge	Immunohistochemical study of distribution of apolipoproteins E and D in human cerebral beta amyloid deposits	Experimental Neurology
DR	27	ALZHEIMER DISEASE	2003	Thomas, Elizabeth A.; Laws, Simon M.; Sutcliffe, J. Gregor; Harper, Clive; Dean, Brian; McClean, Catriona; Masters, Colin; Lautenschlager, Nicola; Gandy, Samuel E.; Martins, Ralph N.	Apolipoprotein D levels are elevated in prefrontal cortex of subjects with Alzheimer's disease: no relation to apolipoprotein E expression or genotype	Biological Psychiatry
DR; GD	27	ALZHEIMER DISEASE	2004	Helisalmi, Seppo; Hiltunen, Mikko; Vepsäläinen, Saila; Iivonen, Susan; Corder, Elizabeth H.; Lehtovirta, Maarit; Mannermaa, Arto; Koivisto, Anne Maria; Soininen, Hilkka	Genetic variation in apolipoprotein D and Alzheimer's disease	Journal of Neurology
DR; RE	27	ALZHEIMER DISEASE	2005	Desai, Purnima P.; Ikonomovic, Milos D.; Abrahamson, Eric E.; Hamilton, Ronald L.; Isanski, Barbara A.; Hope, Caroline E.; Klunk, William E.; DeKosky, Steven T.; Kamboh, M. Ilyas	Apolipoprotein D is a component of compact but not diffuse amyloid-beta plaques in Alzheimer's disease temporal cortex	Neurobiology of Disease
DR; GD	27	ALZHEIMER DISEASE	2008	Chen, Yan; Jia, Longfei; Wei, Cuibai; Wang, Fen; Lv, Haiyan; Jia, Jianping	Association between polymorphisms in the apolipoprotein D gene and sporadic Alzheimer's disease	Brain Research
CT; DR; RE	27	ALZHEIMER DISEASE	2012	Ordóñez, Cristina; Navarro, Ana; Pérez, Cristina; Martínez, Eva; del Valle, Eva; Tolivia, Jorge	Gender differences in apolipoprotein D expression during aging and in Alzheimer disease	Neurobiology of Aging
DR; RE	27	ALZHEIMER DISEASE	2013	Martínez, Eva; Navarro, Ana; Ordóñez, Cristina; Del Valle, Eva; Tolivia, Jorge	Oxidative stress induces apolipoprotein D overexpression in hippocampus during aging and Alzheimer's disease	Journal of Alzheimer's disease: JAD
DR; GD	27	ALZHEIMER DISEASE	2013	Shibata, Nobuto; Nagata, Tomoyuki; Shinagawa, Shunichiro; Ohnuma, Tohru; Shimazaki, Hiromi; Komatsu, Miwa; Kuerban, Bolati; Tomson, Katrin; Nakayama, Kazuhiko; Yamada, Hisashi; Arai, Heii	Genetic association between APOA1 and APOD polymorphisms and Alzheimer's disease in a Japanese population	Journal of Neural Transmission (Vienna, Austria: 1996)
CT; RE; DR	27	ALZHEIMER DISEASE	2015	Martínez-Pinilla, Eva; Navarro, Ana; Ordóñez, Cristina; del Valle, Eva; Tolivia, Jorge	Apolipoprotein D subcellular distribution pattern in neuronal cells during oxidative stress	Acta Histochemica
DR	27	ALZHEIMER DISEASE	2015	Oláh, Zita; Kálmán, János; Tóth, Melinda E.; Zvara, Ágnes; Sántha, Miklós; Ivitz, Eszter; Janka, Zoltán; Pákáski, Magdolna	Proteomic analysis of cerebrospinal fluid in Alzheimer's disease: wanted dead or alive	Journal of Alzheimer's disease: JAD
DR	27	ALZHEIMER DISEASE	2016	Del Valle, Eva; Navarro, Ana; Martínez-Pinilla, Eva; Torices, Silvia; Tolivia, Jorge	Apo J and Apo D: Complementary or Antagonistic Roles in Alzheimer's Disease?	Journal of Alzheimer's disease: JAD
DR; TOF	27	ALZHEIMER DISEASE	2019	Bhatia, Surabhi; Kim, Woojin Scott; Shepherd, Claire E.; Halliday, Glenda M.	Apolipoprotein D Upregulation in Alzheimer's Disease but Not Frontotemporal Dementia	Journal of molecular neuroscience: MN
DR; GD	27	ALZHEIMER DISEASE	2019	Guven, Gamze; Vurgun, Eren; Bilgic, Basar; Hanagasi, Hasmet; Gurvit, Hakan; Ozer, Ebru; Lohmann, Ebba; Erginel-Unaltuna, Nihan	Association between selected cholesterol-related gene polymorphisms and Alzheimer's disease in a Turkish cohort	Molecular Biology Reports
DR	27	ALZHEIMER DISEASE	2019	Kuiperij, H. B.; Hondius, D. C.; Kersten, I.; Versleijen, A. a. M.; Rozemuller, A. J. M.; Greenberg, S. M.; Schreuder, F. H. B. M.; Klijn, C. J. M.; Verbeek, M. M.	Apolipoprotein D: a potential biomarker for cerebral amyloid angiopathy	Neuropathology and Applied Neurobiology
DR	27	ALZHEIMER DISEASE	2019	Perrotte, Morgane; Le Page, Aurélie; Fournet, Marianne; Le Sayec, Mélanie; Rassart, Éric; Fulop, Tamas; Ramassamy, Charles	Blood-based redox-signature and their association to the cognitive scores in MCI and Alzheimer's disease patients	Free Radical Biology & Medicine
DR	27	ALZHEIMER DISEASE	2020	Watanabe, Yumi; Hirao, Yoshitoshi; Kasuga, Kensaku; Tokutake, Takayoshi; Kitamura, Kaori; Niida, Shumpei; Ikeuchi, Takeshi; Nakamura, Kazutoshi; Yamamoto, Tadashi	Urinary Apolipoprotein C3 Is a Potential Biomarker for Alzheimer's Disease	Dementia and Geriatric Cognitive Disorders Extra
DR; TOF	27	ALZHEIMER DISEASE (mouse APP/PS1)	2015	Li, Hongyun; Ruberu, Kalani; Muñoz, Sonia Sanz; Jenner, Andrew M.; Spiro, Adena; Zhao, Hua; Rassart, Eric; Sanchez, Diego; Ganfornina, Maria D.; Karl, Tim; Garner, Brett	Apolipoprotein D modulates amyloid pathology in APP/PS1 Alzheimer's disease mice	Neurobiology of Aging
DR; RE	27	ALZHEIMER DISEASE (mouse)	2001	Thomas, E. A.; Sautkulis, L. N.; Criado, J. R.; Games, D.; Sutcliffe, J. G.	Apolipoprotein D mRNA expression is elevated in PDAPP transgenic mice	Journal of Neurochemistry
DR; RE	27	PARKINSON DISEASE	2006	Ordoñez, C.; Navarro, A.; Perez, C.; Astudillo, A.; Martínez, E.; Tolivia, J.	Apolipoprotein D expression in substantia nigra of Parkinson disease	Histology and Histopathology
DR; RE	27	PARKINSON DISEASE	2018	Waldner, Andreas; Dassati, Sarah; Redl, Bernhard; Smania, Nicola; Gandolfi, Marialuisa	Apolipoprotein D Concentration in Human Plasma during Aging and in Parkinson's Disease: A Cross-Sectional Study	Parkinson's Disease
DR	27	PARKINSON DISEASE	2019	Jiang, Ruilai; Rong, Chunjiao; Ke, Ronghu; Meng, Shuiyan; Yan, Xiumei; Ke, Honglin; Wu, Shaochang	Differential proteomic analysis of serum exosomes reveals alterations in progression of Parkinson disease	Medicine
DR	27	MULTIPLE SCLEROSIS	2001	Reindl, M.; Knipping, G.; Wicher, I.; Dilitz, E.; Egg, R.; Deisenhammer, F.; Berger, T.	Increased intrathecal production of apolipoprotein D in multiple sclerosis	Journal of Neuroimmunology
DR	27	MULTIPLE SCLEROSIS	2012	Kroksveen, A. C.; Guldbrandsen, A.; Vedeler, C.; Myhr, K. M.; Opsahl, J. A.; Berven, F. S.	Cerebrospinal fluid proteome comparison between multiple sclerosis patients and controls	Acta Neurologica Scandinavica. Supplementum
DR	27	MULTIPLE SCLEROSIS	2013	Kroksveen, Ann C.; Aasebø, Elise; Vethe, Heidrun; Van Pesch, Vincent; Franciotta, Diego; Teunissen, Charlotte E.; Ulvik, Rune J.; Vedeler, Christian; Myhr, Kjell-Morten; Barsnes, Harald; Berven, Frode S.	Discovery and initial verification of differentially abundant proteins between multiple sclerosis patients and controls using iTRAQ and SID-SRM	Journal of Proteomics
CT; RE; DR	27	MULTIPLE SCLEROSIS	2015	Martínez-Pinilla, Eva; Navarro, Ana; Ordóñez, Cristina; del Valle, Eva; Tolivia, Jorge	Apolipoprotein D subcellular distribution pattern in neuronal cells during oxidative stress	Acta Histochemica
DR; RE	27	MULTIPLE SCLEROSIS	2018	Navarro, Ana; Rioseras, Beatriz; Del Valle, Eva; Martínez-Pinilla, Eva; Astudillo, Aurora; Tolivia, Jorge	Expression Pattern of Myelin-Related Apolipoprotein D in Human Multiple Sclerosis Lesions	Frontiers in Aging Neuroscience
DR	27	GUILLAIN-BARRÉ SYNDROME	2001	Reindl, M.; Knipping, G.; Wicher, I.; Dilitz, E.; Egg, R.; Deisenhammer, F.; Berger, T.	Increased intrathecal production of apolipoprotein D in multiple sclerosis	Journal of Neuroimmunology
DR	27	INFLAMMATORY DEMYELINATING NEUROPATHY	2001	Reindl, M.; Knipping, G.; Wicher, I.; Dilitz, E.; Egg, R.; Deisenhammer, F.; Berger, T.	Increased intrathecal production of apolipoprotein D in multiple sclerosis	Journal of Neuroimmunology
CT; DR; PP; RE	27	LYSOSOMAL STORAGE DISEASE (Niemann Pick Type-A)	2020	Pascua-Maestro, Raquel; Corraliza-Gomez, Miriam; Fadrique-Rojo, Cristian; Ledesma, Maria D.; Schuchman, Edward H.; Sanchez, Diego; Ganfornina, Maria D.	Apolipoprotein D-mediated preservation of lysosomal function promotes cell survival and delays motor impairment in Niemann-Pick type A disease	Neurobiology of Disease
CT; DR; PP; RE	27	LYSOSOMAL STORAGE DISEASE (Niemann Pick Type-A, mouse)	2020	Pascua-Maestro, Raquel; Corraliza-Gomez, Miriam; Fadrique-Rojo, Cristian; Ledesma, Maria D.; Schuchman, Edward H.; Sanchez, Diego; Ganfornina, Maria D.	Apolipoprotein D-mediated preservation of lysosomal function promotes cell survival and delays motor impairment in Niemann-Pick type A disease	Neurobiology of Disease
DR; GD; RE	27	LYSOSOMAL STORAGE DISEASE (Niemann Pick Type-C, mouse)	1996	Yoshida, K.; Cleaveland, E. S.; Nagle, J. W.; French, S.; Yaswen, L.; Ohshima, T.; Brady, R. O.; Pentchev, P. G.; Kulkarni, A. B.	Molecular cloning of the mouse apolipoprotein D gene and its upregulated expression in Niemann-Pick disease type C mouse model	DNA and cell biology
CT; DR; RE	27	LYSOSOMAL STORAGE DISEASE (Niemann Pick Type-C, mouse)	1998	Suresh, S.; Yan, Z.; Patel, R. C.; Patel, Y. C.; Patel, S. C.	Cellular cholesterol storage in the Niemann-Pick disease type C mouse is associated with increased expression and defective processing of apolipoprotein D	Journal of Neurochemistry
DR; RE	27	LYSOSOMAL STORAGE DISEASE (Niemann Pick Type-C, mouse)	2002	Ong, Wei-Yi; Hu, Chang-Yong; Patel, Shutish C.	Apolipoprotein D in the Niemann-Pick type C disease mouse brain: an ultrastructural immunocytochemical analysis	Journal of Neurocytology
DR	27	LYSOSOMAL STORAGE DISEASE (Niemann Pick Type-C, mouse)	2005	Li, Hao; Repa, Joyce J.; Valasek, Mark A.; Beltroy, Eduardo P.; Turley, Stephen D.; German, Dwight C.; Dietschy, John M.	Molecular, anatomical, and biochemical events associated with neurodegeneration in mice with Niemann-Pick type C disease	Journal of Neuropathology and Experimental Neurology
DR	27	LYSOSOMAL STORAGE DISEASE (Mucolipidosis type IV)	2021	Vardi, Ayelet; Pri-Or, Amir; Wigoda, Noa; Grishchuk, Yulia; Futerman, Anthony H.	Proteomics analysis of a human brain sample from a mucolipidosis type IV patient reveals pathophysiological pathways	Orphanet Journal of Rare Diseases
CT; DR	27	BRAIN HEMORRAGE COMPLICATIONS	2016	Przybycien-Szymanska, Magdalena M.; Yang, Yuchen; Ashley, William W.	Microparticle derived proteins as potential biomarkers for cerebral vasospasm post subarachnoid hemorrhage. A preliminary study	Clinical Neurology and Neurosurgery
DR; RE	27	BRAIN INFARCT	2008	Rickhag, Mattias; Deierborg, Tomas; Patel, Shutish; Ruscher, Karsten; Wieloch, Tadeusz	Apolipoprotein D is elevated in oligodendrocytes in the peri-infarct region after experimental stroke: influence of enriched environment	Journal of Cerebral Blood Flow and Metabolism: Official Journal of the International Society of Cerebral Blood Flow and Metabolism
CT; DR	27	BRAIN INFARCT	2010	Ruscher, Karsten; Erickson, Agnes; Kuric, Enida; Inácio, Ana R.; Wieloch, Tadeusz	Effects of chronic Clozapine administration on apolipoprotein D levels and on functional recovery following experimental stroke	Brain Research
DR; RE	27	BRAIN INJURY (entorhinal cortex)	1999	Terrisse, L.; Séguin, D.; Bertrand, P.; Poirier, J.; Milne, R.; Rassart, E.	Modulation of apolipoprotein D and apolipoprotein E expression in rat hippocampus after entorhinal cortex lesion	Brain Research. Molecular Brain Research
DR	27	BRAIN ISCHEMIA-REPERFUSION (rat)	2006	Rickhag, Mattias; Wieloch, Tadeusz; Gidö, Gunilla; Elmér, Eskil; Krogh, Morten; Murray, Joseph; Lohr, Scott; Bitter, Hans; Chin, Daniel J.; von Schack, David; Shamloo, Mehrdad; Nikolich, Karoly	Comprehensive regional and temporal gene expression profiling of the rat brain during the first 24 h after experimental stroke identifies dynamic ischemia-induced gene expression patterns, and reveals a biphasic activation of genes in surviving tissue	Journal of Neurochemistry
DR; GD	27	BRAIN ISCHEMIC STROKE	2014	Lövkvist, Håkan; Jönsson, Ann-Cathrin; Luthman, Holger; Jood, Katarina; Jern, Christina; Wieloch, Tadeusz; Lindgren, Arne	Variations in apolipoprotein D and sigma non-opioid intracellular receptor 1 genes with relation to risk, severity and outcome of ischemic stroke	BMC neurology
DR; RE	27	CEREBRAL STROKE (mouse)	2000	Trieu, V. N.; Uckun, F. M.	Apolipoprotein E and apolipoprotein D expression in a murine model of singlet oxygen-induced cerebral stroke	Biochemical and Biophysical Research Communications
DR; RE	27	TRAUMATIC BRAIN INJURY (rat)	1999	Franz, G.; Reindl, M.; Patel, S. C.; Beer, R.; Unterrichter, I.; Berger, T.; Schmutzhard, E.; Poewe, W.; Kampfl, A.	Increased expression of apolipoprotein D following experimental traumatic brain injury	Journal of Neurochemistry
MP; PP; RE; DR; TOF	27	PERIPHERAL NERVE INJURY (mouse)	2014	García-Mateo, Nadia; Ganfornina, Maria D.; Montero, Olimpio; Gijón, Miguel A.; Murphy, Robert C.; Sanchez, Diego	Schwann cell-derived Apolipoprotein D controls the dynamics of post-injury myelin recognition and degradation	Frontiers in Cellular Neuroscience
RE; TOF; DR	27	PERIPHERAL NERVE INJURY (rat)	1990	Spreyer, P.; Schaal, H.; Kuhn, G.; Rothe, T.; Unterbeck, A.; Olek, K.; Müller, H. W.	Regeneration-associated high level expression of apolipoprotein D mRNA in endoneurial fibroblasts of peripheral nerve	The EMBO journal
DR; RE	27	PERIPHERAL NERVE INJURY (rat)	1995	Gillen, C.; Gleichmann, M.; Spreyer, P.; Müller, H. W.	Differentially expressed genes after peripheral nerve injury	Journal of Neuroscience Research
DR; RE	27	PERIPHERAL NERVE INJURY (rat)	2001	Kim, D. S.; Lee, S. J.; Park, S. Y.; Yoo, H. J.; Kim, S. H.; Kim, K. J.; Cho, H. J.	Differentially expressed genes in rat dorsal root ganglia following peripheral nerve injury	Neuroreport
RE; TOF; DR	27	PERIPHERAL NERVE INJURY (rat/monkey)	1990	Boyles, J. K.; Notterpek, L. M.; Anderson, L. J.	Accumulation of apolipoproteins in the regenerating and remyelinating mammalian peripheral nerve. Identification of apolipoprotein D, apolipoprotein A-IV, apolipoprotein E, and apolipoprotein A-I	The Journal of Biological Chemistry
DR	27	PRION DISEASE (Spongiform encephalopathy)	1998	Dandoy-Dron, F.; Guillo, F.; Benboudjema, L.; Deslys, J. P.; Lasmézas, C.; Dormont, D.; Tovey, M. G.; Dron, M.	Gene expression in scrapie. Cloning of a new scrapie-responsive gene and the identification of increased levels of seven other mRNA transcripts	The Journal of Biological Chemistry
DR	27	VIRAL INFECTION (Herpes simplex virus type 1 reactivation)	2003	Kang, Sang; Seo, Su; Hill, James; Kwon, Byungsuk; Lee, Hyeon; Cho, Hong; Vinay, Dass; Kwon, Byoung	Changes in gene expression in latent HSV-1-infected rabbit trigeminal ganglia following epinephrine iontophoresis	Current Eye Research
DR	27	VIRAL INFECTION, NEUROTROPIC (mouse)	2003	Saha, S.; Rangarajan, P. N.	Common host genes are activated in mouse brain by Japanese encephalitis and rabies viruses	The Journal of General Virology
DR; RE; TOF	27	VIRAL INFECTION (HCoV-OC43-induced encephalitis, mouse)	2008	Do Carmo, Sonia; Jacomy, Hélène; Talbot, Pierre J.; Rassart, Eric	Neuroprotective effect of apolipoprotein D against human coronavirus OC43-induced encephalitis in mice	The Journal of Neuroscience: The Official Journal of the Society for Neuroscience
DR	27	HYDROCEPHALUS (Idiopathic normal pressure hydrocephalus)	2006	Li, X.; Miyajima, M.; Mineki, R.; Taka, H.; Murayama, K.; Arai, H.	Analysis of potential diagnostic biomarkers in cerebrospinal fluid of idiopathic normal pressure hydrocephalus by proteomics	Acta Neurochirurgica
DR	27	MEGALENCEPHALY (mouse)	2008	Almgren, Malin; Nyengaard, Jens R.; Persson, Bengt; Lavebratt, Catharina	Carbamazepine protects against neuronal hyperplasia and abnormal gene expression in the megencephaly mouse	Neurobiology of Disease
DR; RE	27	BIPOLAR DISORDER	2001	Thomas, E. A.; Dean, B.; Pavey, G.; Sutcliffe, J. G.	Increased CNS levels of apolipoprotein D in schizophrenic and bipolar subjects: implications for the pathophysiology of psychiatric disorders	Proceedings of the National Academy of Sciences of the United States of America
DR; RE	27	SCHIZOPHRENIA	2001	Thomas, E. A.; Dean, B.; Pavey, G.; Sutcliffe, J. G.	Increased CNS levels of apolipoprotein D in schizophrenic and bipolar subjects: implications for the pathophysiology of psychiatric disorders	Proceedings of the National Academy of Sciences of the United States of America
DR	27	SCHIZOPHRENIA	2002	Mahadik, Sahebarao P.; Khan, Mohammad M.; Evans, Denise R.; Parikh, Vinay V.	Elevated plasma level of apolipoprotein D in schizophrenia and its treatment and outcome	Schizophrenia Research
DR	27	SCHIZOPHRENIA	2005	Yao, Jeffrey K.; Thomas, Elizabeth A.; Reddy, Ravinder D.; Keshavan, Matcheri S.	Association of plasma apolipoproteins D with RBC membrane arachidonic acid levels in schizophrenia	Schizophrenia Research
DR; GD	27	SCHIZOPHRENIA	2006	Hansen, T.; Hemmingsen, R. P.; Wang, A. G.; Olsen, L.; Timm, S.; Søeby, K.; Jakobsen, K. D.; Fenger, M.; Parnas, J.; Rasmussen, H. B.; Werge, T.	Apolipoprotein D is associated with long-term outcome in patients with schizophrenia	The Pharmacogenomics Journal
DR; GD	27	SCHIZOPHRENIA	2006	Zhang, Xiaoju; Li, Dawei; Duan, Shiwei; Duan, Yun; Chen, Qingying; Li, Xingwang; Liu, Zhuangjun; Feng, Guoyin; He, Lin	Analysis of the association between Apolipoprotein D and schizophrenia	Neuropsychobiology
DR	27	SCHIZOPHRENIA, BIPOLAR DISORDER	2003	Thomas, E. A.; Dean, B.; Scarr, E.; Copolov, D.; Sutcliffe, J. G.	Differences in neuroanatomical sites of apoD elevation discriminate between schizophrenia and bipolar disorder	Molecular Psychiatry
DR	27	SCHIZOPHRENIA, BIPOLAR DISORDER	2008	Dean, Brian; Digney, Alison; Sundram, Suresh; Thomas, Elizabeth; Scarr, Elizabeth	Plasma apolipoprotein E is decreased in schizophrenia spectrum and bipolar disorder	Psychiatry Research
DR	27	DEPRESSION	2020	Zhou, Xiaojiang; Wang, Jin; Lu, Yupan; Chen, Chao; Hu, Yuan; Liu, Ping; Dong, Xianzhe	Anti-depressive effects of Kai-Xin-San on lipid metabolism in depressed patients and CUMS rats using metabolomic analysis	Journal of Ethnopharmacology
DR	27	DEPRESSION (Major depressive disorder, female)	2016	Lee, Min Young; Kim, Eun Young; Kim, Se Hyun; Cho, Kyung-Cho; Ha, Kyooseob; Kim, Kwang Pyo; Ahn, Yong Min	Discovery of serum protein biomarkers in drug-free patients with major depressive disorder	Progress in Neuro-Psychopharmacology & Biological Psychiatry
DR; MP	27	AUTISM (glycosylation change)	2017	Qin, Yannan; Chen, Yanni; Yang, Juan; Wu, Fei; Zhao, Lingyu; Yang, Fuquan; Xue, Peng; Shi, Zhuoyue; Song, Tusheng; Huang, Chen	Serum glycopattern and Maackia amurensis lectin-II binding glycoproteins in autism spectrum disorder	Scientific Reports
DR	27	CHRONIC PAIN	2019	Khoonsari, Payam Emami; Ossipova, Elena; Lengqvist, Johan; Svensson, Camilla I.; Kosek, Eva; Kadetoff, Diana; Jakobsson, Per-Johan; Kultima, Kim; Lampa, Jon	The human CSF pain proteome	Journal of Proteomics
DR	27	EPILEPSY (Unverricht-Lundborg disease, mouse)	2001	Lieuallen, K.; Pennacchio, L. A.; Park, M.; Myers, R. M.; Lennon, G. G.	Cystatin B-deficient mice have increased expression of apoptosis and glial activation genes	Human Molecular Genetics
DR	27	NEUROTRANSMISSION DISEASE (Dopa-decarboxylase deficiency)	2021	Tristán-Noguero, Alba; Borràs, Eva; Molero-Luis, Marta; Wassenberg, Tessa; Peters, Tessa; Verbeek, Marcel M.; Willemsen, Michel; Opladen, Thomas; Jeltsch, Kathrin; Pons, Roser; Thony, Beat; Horvath, Gabriella; Yapici, Zuhal; Friedman, Jennifer; Hyland, Keith; Agosta, Guillermo E.; López-Laso, Eduardo; Artuch, Rafael; Sabidó, Eduard; García-Cazorla, Àngels	Novel Protein Biomarkers of Monoamine Metabolism Defects Correlate with Disease Severity	Movement Disorders: Official Journal of the Movement Disorder Society
DR	28	ASTROCYTOMA	2002	Gutmann, David H.; Hedrick, Nicolé M.; Li, Jun; Nagarajan, Rakesh; Perry, Arie; Watson, Mark A.	Comparative gene expression profile analysis of neurofibromatosis 1-associated and sporadic pilocytic astrocytomas	Cancer Research
DR	28	ASTROCYTOMA	2002	Hunter, Stephen; Young, Andrew; Olson, Jeffrey; Brat, Daniel J.; Bowers, Geoffrey; Wilcox, Josiah N.; Jaye, David; Mendrinos, Savvas; Neish, Andrew	Differential expression between pilocytic and anaplastic astrocytomas: identification of apolipoprotein D as a marker for low-grade, non-infiltrating primary CNS neoplasms	Journal of Neuropathology and Experimental Neurology
DR	28	ASTROCYTOMA	2006	Colin, C.; Baeza, N.; Bartoli, C.; Fina, F.; Eudes, N.; Nanni, I.; Martin, P.-M.; Ouafik, L.; Figarella-Branger, D.	Identification of genes differentially expressed in glioblastoma versus pilocytic astrocytoma using Suppression Subtractive Hybridization	Oncogene
DR; GD	28	GLIOBLASTOMA	2006	van den Boom, Jörg; Wolter, Marietta; Blaschke, Britta; Knobbe, Christiane B.; Reifenberger, Guido	Identification of novel genes associated with astrocytoma progression using suppression subtractive hybridization and real-time reverse transcription-polymerase chain reaction	International Journal of Cancer
DR	28	GLIOMA	2005	Hunter, Stephen B.; Varma, Vijay; Shehata, Bahig; Nolen, J. D. L.; Cohen, Cynthia; Olson, Jeffrey J.; Ou, Chin-Yih	Apolipoprotein D expression in primary brain tumors: analysis by quantitative RT-PCR in formalin-fixed, paraffin-embedded tissue	The Journal of Histochemistry and Cytochemistry: Official Journal of the Histochemistry Society
DR	28	NEUROFIBROMA	2005	Hunter, Stephen; Weiss, Sharon; Ou, Chen-Yih; Jaye, David; Young, Andrew; Wilcox, Josiah; Arbiser, Jack L.; Monson, David; Goldblum, John; Nolen, John D.; Varma, Vijay	Apolipoprotein D is down-regulated during malignant transformation of neurofibromas	Human Pathology
DR	28	RETINOBLASTOMA	2003	Alvarez, María L.; Barbón, Juan J.; González, Louis O.; Abelairas, Jose; Boto, Ana; Vizoso, Francisco J.	Apolipoprotein D expression in retinoblastoma	Ophthalmic Research
DR	28	SCHWANNOMA	2007	Yokoo, Hideaki; Oishi, Takuma; Isoda, Koji; Nakazato, Yoichi; Toyokuni, Shinya	Oxidative stress is related to the formation of Antoni B patterns and eosinophilic hyaline droplets in schwannomas	Neuropathology: Official Journal of the Japanese Society of Neuropathology
DR	28	BREAST CANCER	1991	Søreide, J. A.; Lea, O. A.; Anda, O.; Skarstein, A.; Varhaug, J. E.; Kvinnsland, S.	Progesterone-binding cyst protein (PBCP) in operable breast cancer: correlations with prognostic factors and predictive value for effect of adjuvant tamoxifen treatment	Anticancer Research
DR	28	BREAST CANCER	1991	Søreide, J. A.; Lea, O. A.; Kvinnsland, S.	Progesterone-binding cyst protein (PBCP = GCDFP-24) and steroid hormone receptors as markers of differentiation in breast cancer. Inverse relation of distribution in normal and malignant tissue of the same breast	Anticancer Research
DR	28	BREAST CANCER	1992	Sánchez, L. M.; Vizoso, F.; Díez-Itza, I.; López-Otín, C.	Identification of the major protein components in breast secretions from women with benign and malignant breast diseases	Cancer Research
DR	28	BREAST CANCER	1994	Díez-Itza, I.; Vizoso, F.; Merino, A. M.; Sánchez, L. M.; Tolivia, J.; Fernández, J.; Ruibal, A.; López-Otín, C.	Expression and prognostic significance of apolipoprotein D in breast cancer	The American Journal of Pathology
DR	28	BREAST CANCER	1994	Søreide, J. A.; Kolnes, J.; Skarstein, A.; Aas, T.; Kvinnsland, S.	Progesterone binding cyst protein in hormone receptor positive breast cancer; a predictive factor for effect of adjuvant tamoxifen treatment	Anticancer Research
DR	28	BREAST CANCER	1996	Hall, R. E.; Aspinall, J. O.; Horsfall, D. J.; Birrell, S. N.; Bentel, J. M.; Sutherland, R. L.; Tilley, W. D.	Expression of the androgen receptor and an androgen-responsive protein, apolipoprotein D, in human breast cancer	British Journal of Cancer
DR	28	BREAST CANCER	1997	Osundeko, O.; Tetlow, L.; Bundred, N.; Gowland, E.	Radioimmunoassay for serum apolipoprotein D, an atypical apolipoprotein: validation and clinical application	Annals of Clinical Biochemistry
DR	28	BREAST CANCER	2000	Lamelas, M. L.; Vázquez, J.; Enguita, M. I.; Rodríguez, J. C.; González, L. O.; Merino, A. M.; Vizoso, F.	Apolipoprotein D expression in metastasic lymph nodes of breast cancer	International Journal of Surgical Investigation
DR	28	BREAST CANCER	2000	Satoh, F.; Umemura, S.; Osamura, R. Y.	Immunohistochemical analysis of GCDFP-15 and GCDFP-24 in mammary and non-mammary tissue	Breast Cancer (Tokyo, Japan)
DR	28	BREAST CANCER	2001	Selim, A. A.; El-Ayat, G.; Wells, C. A.	Immunohistochemical localization of gross cystic disease fluid protein-15, -24 and -44 in ductal carcinoma in situ of the breast: relationship to the degree of differentiation	Histopathology
DR	28	BREAST CANCER	2004	Alexander, Hannah; Stegner, Andrew L.; Wagner-Mann, Colette; Du Bois, Garrett C.; Alexander, Stephen; Sauter, Edward R.	Proteomic analysis to identify breast cancer biomarkers in nipple aspirate fluid	Clinical Cancer Research: An Official Journal of the American Association for Cancer Research
DR	28	BREAST CANCER	2005	Kristensen, Vessela Nedelcheva; Sørlie, Therese; Geisler, Jürgen; Yoshimura, Noriko; Linegjaerde, Ole-Christian; Glad, Ingrid; Frigessi, Arnoldo; Harada, Nobuhiro; Lønning, Per Eystein; Børresen-Dale, Anne-Lise	Effects of anastrozole on the intratumoral gene expression in locally advanced breast cancer	The Journal of Steroid Biochemistry and Molecular Biology
DR	28	BREAST CANCER	2006	Doane, A. S.; Danso, M.; Lal, P.; Donaton, M.; Zhang, L.; Hudis, C.; Gerald, W. L.	An estrogen receptor-negative breast cancer subset characterized by a hormonally regulated transcriptional program and response to androgen	Oncogene
DR	28	BREAST CANCER	2007	Carreño, Guillermo; Del Casar, José M.; Corte, Ma Daniela; González, Luis O.; Bongera, Miguel; Merino, Antonio M.; Juan, Germán; Obregón, Raúl; Martínez, Enrique; Vizoso, Francisco J.	Local recurrence after mastectomy for breast cancer: analysis of clinicopathological, biological and prognostic characteristics	Breast Cancer Research and Treatment
DR	28	BREAST CANCER	2007	Gonzalez, L. O.; Corte, M. D.; Junquera, S.; Bongera, M.; Rodriguez, J. C.; Vizoso, F. J.	Expression of androgen receptor and two androgen-induced proteins (apolipoprotein D and pepsinogen C) in ductal carcinoma in situ of the breast	Histopathology
CT; DR	28	BREAST CANCER	2009	Søiland, Håvard; Janssen, Emiel A. M.; Kørner, Hartwig; Varhaug, Jan Erik; Skaland, Ivar; Gudlaugsson, Einar; Baak, Jan P. A.; Søreide, Jon Arne	Apolipoprotein D predicts adverse outcome in women >or=70 years with operable breast cancer	Breast Cancer Research and Treatment
CT; DR	28	BREAST CANCER	2009	Søiland, Håvard; Skaland, Ivar; Varhaug, Jan Erik; Kørner, Hartwig; Janssen, Emiel A. M.; Gudlaugsson, Einar; Baak, Jan P. A.; Søreide, Jon Arne	Co-expression of estrogen receptor alpha and Apolipoprotein D in node positive operable breast cancer--possible relevance for survival and effects of adjuvant tamoxifen in postmenopausal patients	Acta Oncologica (Stockholm, Sweden)
DR	28	BREAST CANCER	2013	Wang, Jun; Scholtens, Denise; Holko, Michelle; Ivancic, David; Lee, Oukseub; Hu, Hong; Chatterton, Robert T.; Sullivan, Megan E.; Hansen, Nora; Bethke, Kevin; Zalles, Carola M.; Khan, Seema A.	Lipid metabolism genes in contralateral unaffected breast and estrogen receptor status of breast cancer	Cancer Prevention Research (Philadelphia, Pa.)
CT; DR	28	BREAST CANCER	2017	Klebaner, Daniella; Hamilton-Dutoit, Stephen; Ahern, Thomas; Crawford, Anatasha; Jakobsen, Thomas; Cronin-Fenton, Deirdre P.; Damkier, Per; Janssen, Emiel; Kjaersgaard, Anders; Ording, Anne Gulbech; Søiland, Håvard; Sørensen, Henrik Toft; Lash, Timothy L.; Hellberg, Ylva	Apolipoprotein D expression does not predict breast cancer recurrence among tamoxifen-treated patients	PloS One
DR	28	BREAST CANCER	2019	Li, Jie; Liu, Cun; Chen, Yi; Gao, Chundi; Wang, Miyuan; Ma, Xiaoran; Zhang, Wenfeng; Zhuang, Jing; Yao, Yan; Sun, Changgang	Tumor Characterization in Breast Cancer Identifies Immune-Relevant Gene Signatures Associated With Prognosis	Frontiers in Genetics
DR	28	BREAST CANCER	2020	Jankovic-Karasoulos, Tanja; Bianco-Miotto, Tina; Butler, Miriam S.; Butler, Lisa M.; McNeil, Catriona M.; O'Toole, Sandra A.; Millar, Ewan K. A.; Sakko, Andrew J.; Ruiz, Alexandra I.; Birrell, Stephen N.; Sutherland, Robert L.; Hickey, Theresa E.; Tilley, Wayne D.; Ricciardelli, Carmela	Elevated levels of tumour apolipoprotein D independently predict poor outcome in breast cancer patients	Histopathology
DR; GD	28	BREAST CANCER	2021	Wu, Meng; Li, Qingdai; Wang, Hongbing	Identification of Novel Biomarkers Associated With the Prognosis and Potential Pathogenesis of Breast Cancer via Integrated Bioinformatics Analysis	Technology in Cancer Research & Treatment
CT; RE; DR	28	BREAST CANCER (cell lines)	1990	Simard, J.; Dauvois, S.; Haagensen, D. E.; Lévesque, C.; Mérand, Y.; Labrie, F.	Regulation of progesterone-binding breast cyst protein GCDFP-24 secretion by estrogens and androgens in human breast cancer cells: a new marker of steroid action in breast cancer	Endocrinology
CT; DR; RE	28	BREAST CANCER (cell lines)	1992	Simard, J.; de Launoit, Y.; Haagensen, D. E.; Labrie, F.	Additive stimulatory action of glucocorticoids and androgens on basal and estrogen-repressed apolipoprotein-D messenger ribonucleic acid levels and secretion in human breast cancer cells	Endocrinology
DR; RE	28	BREAST CANCER (cell lines)	1996	López-Boado, Y. S.; Klaus, M.; Dawson, M. I.; López-Otín, C.	Retinoic acid-induced expression of apolipoprotein D and concomitant growth arrest in human breast cancer cells are mediated through a retinoic acid receptor RARalpha-dependent signaling pathway	The Journal of Biological Chemistry
DR; RE	28	BREAST CANCER (cell lines)	1997	López-Boado, Y. S.; Puente, X. S.; Alvarez, S.; Tolivia, J.; Binderup, L.; López-Otín, C.	Growth inhibition of human breast cancer cells by 1,25-dihydroxyvitamin D3 is accompanied by induction of apolipoprotein D expression	Cancer Research
MP; PP; DR	28	BREAST CANCER (cell lines)	2006	Jin, Dachuan; El-Tanani, Mohamed; Campbell, Frederick Charles	Identification of apolipoprotein D as a novel inhibitor of osteopontin-induced neoplastic transformation	International Journal of Oncology
DR	28	BREAST CANCER, MALE	1999	Serra Díaz, C.; Vizoso, F.; Lamelas, M. L.; Rodríguez, J. C.; González, L. O.; Baltasar, A.; Medrano, J.	Expression and clinical significance of apolipoprotein D in male breast cancer and gynaecomastia	The British Journal of Surgery
DR	28	BREAST CANCER, MALE	2000	Serra, C.; Vizoso, F.; Lamelas, M. L.; Rodríguez, J. C.; González, L. O.; Merino, A. M.; Baltasar, A.; Pérez-Vázquez, M. T.; Medrano, J.	Comparative study of two androgen-induced markers (apolipoprotein D and pepsinogen C) in female and male breast carcinoma	International Journal of Surgical Investigation
DR	28	BREAST DISEASE (Breast gross cystic disease)	1990	Balbín, M.; Freije, J. M.; Fueyo, A.; Sánchez, L. M.; López-Otín, C.	Apolipoprotein D is the major protein component in cyst fluid from women with human breast gross cystic disease	The Biochemical Journal
DR	28	BREAST DISEASE (Breast gross cystic disease)	1990	Mazoujian, G.; Haagensen, D. E.	The immunopathology of gross cystic disease fluid proteins	Annals of the New York Academy of Sciences
DR; MP	28	BREAST DISEASE (Breast gross cystic disease)	1992	Sánchez, L. M.; Díez-Itza, I.; Vizoso, F.; López-Otín, C.	Cholesterol and apolipoprotein D in gross cystic disease of the breast	Clinical Chemistry
DR	28	BREAST DISEASE (Breast gross cystic disease)	1992	Sánchez, L. M.; Vizoso, F.; Díez-Itza, I.; López-Otín, C.	Identification of the major protein components in breast secretions from women with benign and malignant breast diseases	Cancer Research
DR	28	BREAST DISEASE (Fibrocystic mammary disease)	1995	Lane, D. M.; Boatman, K. K.; McConathy, W. J.	Serum lipids and apolipoproteins in women with breast masses	Breast Cancer Research and Treatment
DR	28	MAMMARY TUMORS (rat)	2012	Bidinotto, Lucas Tadeu; de Cicco, Ricardo López; Vanegas, Johana Erika; Santucci-Pereira, Julia; Vanden Heuvel, John Patrick; Washington, Sharlene; Aliaga, Cesar; Xu, Haifang; Russo, Irma H.; Manni, Andrea; El-Bayoumy, Karam; Russo, Jose	Fish oil alters tamoxifen-modulated expression of mRNAs that encode genes related to differentiation, proliferation, metastasis, and immune response in rat mammary tumors	Nutrition and Cancer
DR	28	CERVICAL CANCER	2008	Song, J. Y.; Lee, J. K.; Lee, N. W.; Jung, H. H.; Kim, S. H.; Lee, K. W.	Microarray analysis of normal cervix, carcinoma in situ, and invasive cervical cancer: identification of candidate genes in pathogenesis of invasion in cervical cancer	International Journal of Gynecological Cancer: Official Journal of the International Gynecological Cancer Society
DR	28	ENDOMETRIAL CARCINOMA	2001	Rojo, J. V.; González, L. O.; Lamelas, M. L.; Merino, A.; Vizoso, F.	Apolipoprotein D expression in endometrial carcinomas	Acta Obstetricia Et Gynecologica Scandinavica
DR	28	ENDOMETRIOSIS	2020	Mirza, Zeenat; Abdel-Dayem, Umama A.	Uncovering Potential Roles of Differentially Expressed Genes, Upstream Regulators, and Canonical Pathways in Endometriosis Using an In Silico Genomics Approach	Diagnostics (Basel, Switzerland)
DR	28	OVARIAN CANCER	2000	Vázquez, J.; González, L.; Merino, A.; Vizoso, F.	Expression and clinical significance of apolipoprotein D in epithelial ovarian carcinomas	Gynecologic Oncology
DR	28	OVARIAN CANCER	2010	Jinawath, Natini; Vasoontara, Chanont; Jinawath, Artit; Fang, Xueping; Zhao, Kejia; Yap, Kai-Lee; Guo, Tong; Lee, Cheng S.; Wang, Weijie; Balgley, Brian M.; Davidson, Ben; Wang, Tian-Li; Shih, Ie-Ming	Oncoproteomic analysis reveals co-upregulation of RELA and STAT5 in carboplatin resistant ovarian carcinoma	PloS One
RE; TOF; DR	28	OVARIAN CANCER (chicken)	2015	Jeong, J.; Bae, H.; Lim, W.; Bazer, F. W.; Song, G.	Diethylstilbestrol regulates expression of avian apolipoprotein D during regression and recrudescence of the oviduct and epithelial-derived ovarian carcinogenesis	Domestic Animal Endocrinology
DR	28	PROSTATE CANCER	1995	Aspinall, J. O.; Bentel, J. M.; Horsfall, D. J.; Haagensen, D. E.; Marshall, V. R.; Tilley, W. D.	Differential expression of apolipoprotein-D and prostate specific antigen in benign and malignant prostate tissues	The Journal of Urology
DR	28	PROSTATE CANCER	1998	Zhang, S. X.; Bentel, J. M.; Ricciardelli, C.; Horsfall, D. J.; Haagensen, D. E.; Marshall, V. R.; Tilley, W. D.	Immunolocalization of apolipoprotein D, androgen receptor and prostate specific antigen in early stage prostate cancers	The Journal of Urology
DR	28	PROSTATE CANCER	1999	Clements, J. A.; Rohde, P.; Allen, V.; Hyland, V. J.; Samaratunga, M. L.; Tilley, W. D.; Lavin, M. F.; Gardiner, R. A.	Molecular detection of prostate cells in ejaculate and urethral washings in men with suspected prostate cancer	The Journal of Urology
DR	28	PROSTATE CANCER	2000	Rodríguez, J. C.; Díaz, M.; González, L. O.; Sánchez, J.; Sánchez, M. T.; Merino, A. M.; Vizoso, F.	Apolipoprotein D expression in benign and malignant prostate tissues	International Journal of Surgical Investigation
DR	28	PROSTATE CANCER	2004	Ashida, Shingo; Nakagawa, Hidewaki; Katagiri, Toyomasa; Furihata, Mutsuo; Iiizumi, Megumi; Anazawa, Yoshio; Tsunoda, Tatsuhiko; Takata, Ryo; Kasahara, Kotaro; Miki, Tsuneharu; Fujioka, Tomoaki; Shuin, Taro; Nakamura, Yusuke	Molecular features of the transition from prostatic intraepithelial neoplasia (PIN) to prostate cancer: genome-wide gene-expression profiles of prostate cancers and PINs	Cancer Research
DR	28	PROSTATE CANCER	2005	Lynch, Conor C.; Hikosaka, Atsuya; Acuff, Heath B.; Martin, Michelle D.; Kawai, Noriyasu; Singh, Rakesh K.; Vargo-Gogola, Tracy C.; Begtrup, Jennifer L.; Peterson, Todd E.; Fingleton, Barbara; Shirai, Tomoyuki; Matrisian, Lynn M.; Futakuchi, Mitsuru	MMP-7 promotes prostate cancer-induced osteolysis via the solubilization of RANKL	Cancer Cell
DR	28	PROSTATE CANCER	2016	Allina, D. O.; Andreeva, Yu Yu; Zavalishina, L. E.; Moskvina, L. V.; Frank, G. A.	[Estimation of the diagnostic potential of APOD, PTOV1, and EPHA4 for prostatic neoplasms]	Arkhiv Patologii
CT; DR; RE	28	PROSTATE CANCER (cell lines)	1991	Simard, J.; Veilleux, R.; de Launoit, Y.; Haagensen, D. E.; Labrie, F.	Stimulation of apolipoprotein D secretion by steroids coincides with inhibition of cell proliferation in human LNCaP prostate cancer cells	Cancer Research
DR	28	PROSTATE CANCER (mouse)	2007	Bianchi-Frias, Daniella; Pritchard, Colin; Mecham, Brigham H.; Coleman, Ilsa M.; Nelson, Peter S.	Genetic background influences murine prostate gene expression: implications for cancer phenotypes	Genome Biology
DR; RE	28	PROSTATE STROMA (mouse)	2010	Bianchi-Frias, Daniella; Vakar-Lopez, Funda; Coleman, Ilsa M.; Plymate, Stephen R.; Reed, May J.; Nelson, Peter S.	The effects of aging on the molecular and cellular composition of the prostate microenvironment	PloS One
DR	28	PROSTATIC INTRAEPITHELIAL NEOPLASIA	2004	Hall, R. E.; Horsfall, D. J.; Stahl, J.; Vivekanandan, S.; Ricciardelli, C.; Stapleton, A. M. F.; Scardino, P. T.; Neufing, P.; Tilley, Wayne D.	Apolipoprotein-D: a novel cellular marker for HGPIN and prostate cancer	The Prostate
DR; GD	28	COLONIC CANCER	1995	Chen, J.; Heerdt, B. G.; Augenlicht, L. H.	Presence and instability of repetitive elements in sequences the altered expression of which characterizes risk for colonic cancer	Cancer Research
DR	28	COLORECTAL CANCER	2005	Ogawa, Kazuhiko; Utsunomiya, Tohru; Mimori, Koshi; Yamashita, Keishi; Okamoto, Masahiro; Tanaka, Fumiaki; Inoue, Hiroshi; Ikeda, Yoichi; Saku, Motonori; Murayama, Sadayuki; Mori, Masaki	Genomic screens for genes upregulated by demethylation in colorectal cancer: possible usefulness for clinical application	International Journal of Oncology
DR	28	COLORECTAL CANCER	2008	Galamb, Orsolya; Sipos, Ferenc; Solymosi, Norbert; Spisák, Sándor; Krenács, Tibor; Tóth, Kinga; Tulassay, Zsolt; Molnár, Béla	Diagnostic mRNA expression patterns of inflamed, benign, and malignant colorectal biopsy specimen and their correlation with peripheral blood results	Cancer Epidemiology, Biomarkers & Prevention: A Publication of the American Association for Cancer Research, Cosponsored by the American Society of Preventive Oncology
DR; RE; GD	28	COLORECTAL CANCER	2013	Bajo-Grañeras, Raquel; Crespo-Sanjuan, Jesús; García-Centeno, Rosa M.; Garrote-Adrados, José Antonio; Gutierrez, Gabriel; García-Tejeiro, Manuel; Aguirre-Gervás, Beatriz; Calvo-Nieves, María D.; Bustamante, Rosa; Ganfornina, Maria D.; Sanchez, Diego	Expression and potential role of apolipoprotein D on the death-survival balance of human colorectal cancer cells under oxidative stress conditions	International Journal of Colorectal Disease
DR; PP; GD	28	ESOPHAGEAL SQUAMOUS CELL CARCINOMA	2002	Yamashita, Keishi; Upadhyay, Sunil; Osada, Motonobu; Hoque, Mohammad O.; Xiao, Yan; Mori, Masaki; Sato, Fumiaki; Meltzer, Stephen J.; Sidransky, David	Pharmacologic unmasking of epigenetically silenced tumor suppressor genes in esophageal squamous cell carcinoma	Cancer Cell
DR	28	FAMILIAL ADENOMATOUS POLYPOSIS	2008	Quaresima, Barbara; Crugliano, Telma; Gaspari, Marco; Faniello, Maria Concetta; Cosimo, Paola; Valanzano, Rosa; Genuardi, Maurizio; Cannataro, Mario; Veltri, Pierangelo; Baudi, Francesco; Doldo, Patrizia; Cuda, Giovanni; Venuta, Salvatore; Costanzo, Francesco	A proteomics approach to identify changes in protein profiles in serum of Familial Adenomatous Polyposis patients	Cancer Letters
DR	28	GASTRIC CANCER	2018	Hu, Chenggong; Zhou, Yongfang; Liu, Chang; Kang, Yan	A novel scoring system for gastric cancer risk assessment based on the expression of three CLIP4 DNA methylation-associated genes	International Journal of Oncology
DR	28	HEPATOCELLULAR CARCINOMA	2005	Utsunomiya, Tohru; Ogawa, Kazuhiko; Yoshinaga, Keiji; Ohta, Mitsuhiko; Yamashita, Keishi; Mimori, Koshi; Inoue, Hiroshi; Ezaki, Takahiro; Yoshikawa, Yasuji; Mori, Masaki	Clinicopathologic and prognostic values of apolipoprotein D alterations in hepatocellular carcinoma	International Journal of Cancer
DR	28	HEPATOCELLULAR CARCINOMA	2007	Vizoso, F. J.; Rodriguez, M.; Altadill, A.; González-Diéguez, M. L.; Linares, A.; González, L. O.; Junquera, S.; Fresno-Forcelledo, F.; Corte, M. D.; Rodrigo, L.	Liver expression of steroid hormones and Apolipoprotein D receptors in hepatocellular carcinoma	World Journal of Gastroenterology
DR	28	PANCREATIC CARCINOMA	2005	Ricci, Francesca; Kern, Scott E.; Hruban, Ralph H.; Iacobuzio-Donahue, Christine A.	Stromal responses to carcinomas of the pancreas: juxtatumoral gene expression conforms to the infiltrating pattern and not the biologic subtype	Cancer Biology & Therapy
DR	28	PANCREATIC DUCTAL ADENOCARCINOMA	2019	Mohammed, Altaf; Janakiram, Naveena B.; Suen, Chen; Stratton, Nicole; Lightfoot, Stanley; Singh, Anil; Pathuri, Gopal; Ritchie, Rebekah; Madka, Venkateshwar; Rao, Chinthalapally V.	Targeting cholecystokinin-2 receptor for pancreatic cancer chemoprevention	Molecular Carcinogenesis
DR	28	LUNG CANCER	2019	Cury, Sarah Santiloni; de Moraes, Diogo; Freire, Paula Paccielli; de Oliveira, Grasieli; Marques, Douglas Venâncio Pereira; Fernandez, Geysson Javier; Dal-Pai-Silva, Maeli; Hasimoto, Érica Nishida; Dos Reis, Patricia Pintor; Rogatto, Silvia Regina; Carvalho, Robson Francisco	Tumor Transcriptome Reveals High Expression of IL-8 in Non-Small Cell Lung Cancer Patients with Low Pectoralis Muscle Area and Reduced Survival	Cancers
DR	28	LYMPHOMA	2020	Jiang, Da; Jin, Hui; Zuo, Jing; Kong, Yan; Zhang, Xue; Dong, Qian; Xu, Zhihong; Li, Ying	Potential biomarkers screening to predict side effects of dexamethasone in different cancers	Molecular Genetics & Genomic Medicine
DR	28	RENAL CARCINOMA	2016	Sandim, Vanessa; Pereira, Denise de Abreu; Kalume, Dário Eluan; Oliveira-Carvalho, Ana Lucia; Ornellas, Antonio Augusto; Soares, Marcia Regina; Alves, Gilda; Zingali, Russolina Benedeta	Proteomic analysis reveals differentially secreted proteins in the urine from patients with clear cell renal cell carcinoma	Urologic Oncology
DR	28	THYROID CANCER	2004	Baris, Olivier; Savagner, Frédérique; Nasser, Valéry; Loriod, Béatrice; Granjeaud, Samuel; Guyetant, Serge; Franc, Brigitte; Rodien, Patrice; Rohmer, Vincent; Bertucci, François; Birnbaum, Daniel; Malthièry, Yves; Reynier, Pascal; Houlgatte, Rémi	Transcriptional profiling reveals coordinated up-regulation of oxidative metabolism genes in thyroid oncocytic tumors	The Journal of Clinical Endocrinology and Metabolism
DR	28	THYROID CANCER	2009	Fontaine, Jean-Fred; Mirebeau-Prunier, Delphine; Raharijaona, Mahatsangy; Franc, Brigitte; Triau, Stephane; Rodien, Patrice; Goëau-Brissonniére, Olivier; Karayan-Tapon, Lucie; Mello, Marielle; Houlgatte, Rémi; Malthiery, Yves; Savagner, Frédérique	Increasing the number of thyroid lesions classes in microarray analysis improves the relevance of diagnostic markers	PloS One
DR	28	EPITHELIAL SKIN CANCERS OF EYELIDS	2004	Alvarez, María L.; Barbón, Juan J.; González, Luis O.; Lamelas, María L.; Vázquez, Julio; Vizoso, Francisco J.	Expression of two androgen-induced proteins (pepsinogen C and apolipoprotein d) in epithelial skin cancers of the eyelids	Ophthalmologica. Journal International D'ophtalmologie. International Journal of Ophthalmology. Zeitschrift Fur Augenheilkunde
DR	28	FIBROMYXOMA	2008	Lisovsky, Mikhail; Hoang, Mai P.; Dresser, Karen A.; Kapur, Payal; Bhawan, Jag; Mahalingam, Meera	Apolipoprotein D in CD34-positive and CD34-negative cutaneous neoplasms: a useful marker in differentiating superficial acral fibromyxoma from dermatofibrosarcoma protuberans	Modern Pathology: An Official Journal of the United States and Canadian Academy of Pathology, Inc
DR	28	FIBROSARCOMA	2003	Linn, Sabine C.; West, Rob B.; Pollack, Jonathan R.; Zhu, Shirley; Hernandez-Boussard, Tina; Nielsen, Torsten O.; Rubin, Brian P.; Patel, Rajiv; Goldblum, John R.; Siegmund, David; Botstein, David; Brown, Patrick O.; Gilks, C. Blake; van de Rijn, Matt	Gene expression patterns and gene copy number changes in dermatofibrosarcoma protuberans	The American Journal of Pathology
DR	28	FIBROSARCOMA	2004	West, Robert B.; Harvell, Jeff; Linn, Sabine C.; Liu, Chih Long; Prapong, Wijan; Hernandez-Boussard, Tina; Montgomery, Kelli; Nielsen, Torsten O.; Rubin, Brian P.; Patel, Rajiv; Goldblum, John R.; Brown, Patrick O.; van de Rijn, Matt; Lui, Chih Long	Apo D in soft tissue tumors: a novel marker for dermatofibrosarcoma protuberans	The American Journal of Surgical Pathology
DR	28	FIBROSARCOMA	2012	Palmerini, Emanuela; Gambarotti, Marco; Staals, Eric L.; Zanella, Licciana; Sieberova, Gabriela; Longhi, Alessandra; Cesari, Marilena; Bonarelli, Stefano; Picci, Piero; Ruggieri, Pietro; Alberghini, Marco; Ferrari, Stefano	Fibrosarcomatous changes and expression of CD34+ and apolipoprotein-D in dermatofibrosarcoma protuberans	Clinical Sarcoma Research
DR	28	MELANOMA	2003	Miranda, Eva; Vizoso, Francisco; Martín, Arancha; Quintela, Isabel; Corte, María Daniela; Seguí, María Eugenia; Ordiz, Iratxe; Merino, Antonio Martínez	Apolipoprotein D expression in cutaneous malignant melanoma	Journal of Surgical Oncology
DR	28	SARCOMA	2021	Lopez-Nunez, Oscar; Surrey, Lea F.; Alaggio, Rita; Herradura, Armando; McGough, Richard L.; John, Ivy	Novel APOD-GLI1 rearrangement in a sarcoma of unknown lineage	Histopathology
CT; DR; PP; RE; TOF	29	ATHEROSCLEROSIS	2003	Sarjeant, Jennifer M.; Lawrie, Allan; Kinnear, Caroline; Yablonsky, Shmuel; Leung, Wesley; Massaeli, Hamid; Prichett, Wendy; Veinot, John P.; Rassart, Eric; Rabinovitch, Marlene	Apolipoprotein D inhibits platelet-derived growth factor-BB-induced vascular smooth muscle cell proliferated by preventing translocation of phosphorylated extracellular signal regulated kinase 1/2 to the nucleus	Arteriosclerosis, Thrombosis, and Vascular Biology
DR; PP; CT	29	ATHEROSCLEROSIS	2016	Pamir, Nathalie; Hutchins, Patrick; Ronsein, Graziella; Vaisar, Tomas; Reardon, Catherine A.; Getz, Godfrey S.; Lusis, Aldons J.; Heinecke, Jay W.	Proteomic analysis of HDL from inbred mouse strains implicates APOE associated with HDL in reduced cholesterol efflux capacity via the ABCA1 pathway	Journal of Lipid Research
DR	29	ATHEROSCLEROSIS	2017	Sulkava, Miska; Raitoharju, Emma; Levula, Mari; Seppälä, Ilkka; Lyytikäinen, Leo-Pekka; Mennander, Ari; Järvinen, Otso; Zeitlin, Rainer; Salenius, Juha-Pekka; Illig, Thomas; Klopp, Norman; Mononen, Nina; Laaksonen, Reijo; Kähönen, Mika; Oksala, Niku; Lehtimäki, Terho	Differentially expressed genes and canonical pathway expression in human atherosclerotic plaques - Tampere Vascular Study	Scientific Reports
DR	29	ATHEROSCLEROSIS	2018	Nazarenko, M. S.; Markov, A. V.; Sleptsov, A. A.; Koroleva, I. A.; Sharysh, D. V.; Zarubin, A. A.; Valiahmetov, N. R.; Goncharova, I. A.; Muslimova, E. F.; Kuznecov, M. S.; Kozlov, B. N.; Afanasiev, S. A.; Puzyrev, V. P.	[Comparative analysis of gene expression in vascular cells of patients with advanced atherosclerosis]	Biomeditsinskaia Khimiia
DR	29	CAROTID PLAQUE DEVELOPMENT	2019	Caparosa, Ellen M.; Sedgewick, Andrew J.; Zenonos, Georgios; Zhao, Yin; Carlisle, Diane L.; Stefaneanu, Lucia; Jankowitz, Brian T.; Gardner, Paul; Chang, Yue-Fang; Lariviere, William R.; LaFramboise, William A.; Benos, Panayiotis V.; Friedlander, Robert M.	Regional Molecular Signature of the Symptomatic Atherosclerotic Carotid Plaque	Neurosurgery
DR	29	CORONARY ARTERY DISEASE	2019	Sun, Haidan; Wang, Danqi; Liu, Dongfang; Guo, Zhengguang; Shao, Chen; Sun, Wei; Zeng, Yong	Differential urinary proteins to diagnose coronary heart disease based on iTRAQ quantitative proteomics	Analytical and Bioanalytical Chemistry
DR	29	HEART FAILURE	2008	Wei, Ying-Jie; Huang, Yin-Xia; Zhang, Xiao-Ling; Li, Jun; Huang, Jie; Zhang, Hao; Hu, Sheng-Shou	Apolipoprotein D as a novel marker in human end-stage heart failure: a preliminary study	Biomarkers: Biochemical Indicators of Exposure, Response, and Susceptibility to Chemicals
DR	29	MYOCARDIAL INFARCTION	1980	Wiklund, O.; Fager, G.; olofsson, S. O.; Wilhelmsson, C.; Bondjers, G.	Serum apolipoprotein levels in relation to acute myocardial infarction and its risk factors--determination of apolipoprotein D	Atherosclerosis
DR	29	MYOCARDIAL INFARCTION	1986	James, R. W.; Martin, B.; Pometta, D.; Grab, B.; Suenram, A.	Apoprotein D in a healthy, male population and in male myocardial infarction patients and their male, first-degree relatives	Atherosclerosis
CT; DR	29	MYOCARDIAL INFARCTION	2016	Cheow, Esther Sok Hwee; Cheng, Woo Chin; Lee, Chuen Neng; de Kleijn, Dominique; Sorokin, Vitaly; Sze, Siu Kwan	Plasma-derived Extracellular Vesicles Contain Predictive Biomarkers and Potential Therapeutic Targets for Myocardial Ischemic (MI) Injury	Molecular & cellular proteomics: MCP
CT; DR; RE	29	AORTIC VALVE CALCIFICATION	2020	Schlotter, Florian; de Freitas, Renata C. C.; Rogers, Maximillian A.; Blaser, Mark C.; Wu, Pin-Jou; Higashi, Hideyuki; Halu, Arda; Iqbal, Farwah; Andraski, Allison B.; Rodia, Cayla N.; Kuraoka, Shiori; Wen, Jennifer R.; Creager, Michael; Pham, Tan; Hutcheson, Joshua D.; Body, Simon C.; Kohan, Alison B.; Sacks, Frank M.; Aikawa, Masanori; Singh, Sasha A.; Aikawa, Elena	ApoC-III is a novel inducer of calcification in human aortic valves	The Journal of Biological Chemistry
DR	29	CORONARY INTERVENTION COMPLICATIONS	2015	Pleva, Leos; Kusnierova, Pavlina; Plevova, Pavlina; Zapletalova, Jana; Karpisek, Michal; Faldynova, Lucie; Kovarova, Petra; Kukla, Pavel	Increased levels of MMP-3, MMP-9 and MPO represent predictors of in-stent restenosis, while increased levels of ADMA, LCAT, ApoE and ApoD predict bare metal stent patency	Biomedical Papers of the Medical Faculty of the University Palacky, Olomouc, Czechoslovakia
DR	29	CARDIAC PACING COMPLICATIONS	2019	Lin, Yu-Sheng; Chang, Tzu-Hao; Shi, Chung-Sheng; Wang, Yi-Zhen; Ho, Wan-Chun; Huang, Hsien-Da; Chang, Shih-Tai; Pan, Kuo-Li; Chen, Mien-Cheng	Liver X Receptor/Retinoid X Receptor Pathway Plays a Regulatory Role in Pacing-Induced Cardiomyopathy	Journal of the American Heart Association
DR	29	MYOCARDIAL ISCHAEMIA-REPERFUSION INJURY	2019	Ng, Michelle W.; Angerosa, Julie; Konstantinov, Igor E.; Cheung, Michael M.; Pepe, Salvatore	Remote ischaemic preconditioning modifies serum apolipoprotein D, met-enkephalin, adenosine, and nitric oxide in healthy young adults	Clinical and Experimental Pharmacology & Physiology
DR; MP; RE	29	ATHEROSCLEROSIS (mouse)	2009	Perdomo, German; Henry Dong, H.	Apolipoprotein D in lipid metabolism and its functional implication in atherosclerosis and aging	Aging
DR	29	ATHEROSCLEROTIC CORONARY ARTERY DISEASE (mouse)	2013	Tsukamoto, Kosuke; Mani, D. R.; Shi, Jianru; Zhang, Songwen; Haagensen, Darrow E.; Otsuka, Fumiyuki; Guan, Jian; Smith, Jonathan D.; Weng, Wei; Liao, Ronglih; Kolodgie, Frank D.; Virmani, Renu; Krieger, Monty	Identification of apolipoprotein D as a cardioprotective gene using a mouse model of lethal atherosclerotic coronary artery disease	Proceedings of the National Academy of Sciences of the United States of America
DR	29	CARDIOVASCULAR DISEASE (mouse)	2018	Contreras-Duarte, S.; Chen, P.; Andía, M.; Uribe, S.; Irarrázaval, P.; Kopp, S.; Kern, S.; Marsche, G.; Busso, D.; Wadsack, C.; Rigotti, A.	Attenuation of atherogenic apo B-48-dependent hyperlipidemia and high density lipoprotein remodeling induced by vitamin C and E combination and their beneficial effect on lethal ischemic heart disease in mice	Biological Research
DR	29	PENILE ARTERIAL INSUFFICIENCY (rat)	2001	Lin, C. S.; Ho, H. C.; Gholami, S.; Chen, K. C.; Jad, A.; Lue, T. F.	Gene expression profiling of an arteriogenic impotence model	Biochemical and Biophysical Research Communications
DR	30	METABOLIC DISEASES (Diabetes type 1 - glycation modification)	2016	Manjunatha, Shankarappa; Distelmaier, Klaus; Dasari, Surendra; Carter, Rickey E.; Kudva, Yogish C.; Nair, K. Sreekumaran	Functional and proteomic alterations of plasma high density lipoproteins in type 1 diabetes mellitus	Metabolism: Clinical and Experimental
DR; GD	30	METABOLIC DISEASES (Diabetes type 2)	1994	Baker, W. A.; Hitman, G. A.; Hawrami, K.; McCarthy, M. I.; Riikonen, A.; Tuomilehto-Wolf, E.; Nissinen, A.; Tuomilehto, J.; Mohan, V.; Viswanathan, M.	Apolipoprotein D gene polymorphism: a new genetic marker for type 2 diabetic subjects in Nauru and south India	Diabetic Medicine: A Journal of the British Diabetic Association
DR	30	METABOLIC DISEASES (Diabetes type 2)	2004	Hansen, Lars; Gaster, Michael; Oakeley, Edward J.; Brusgaard, Klaus; Damsgaard Nielsen, Eva-Maria; Beck-Nielsen, Henning; Pedersen, Oluf; Hemmings, Brian A.	Expression profiling of insulin action in human myotubes: induction of inflammatory and pro-angiogenic pathways in relationship with glycogen synthesis and type 2 diabetes	Biochemical and Biophysical Research Communications
DR	30	METABOLIC DISEASES (Diabetes type 2)	2017	Brahimaj, Adela; Ligthart, Symen; Ikram, M. Arfan; Hofman, Albert; Franco, Oscar H.; Sijbrands, Eric J. G.; Kavousi, Maryam; Dehghan, Abbas	Serum Levels of Apolipoproteins and Incident Type 2 Diabetes: A Prospective Cohort Study	Diabetes Care
DR	30	METABOLIC DISEASES (Diabetes type 2)	2017	Herzig, Karl-Heinz; Leppäluoto, Juhani; Jokelainen, Jari; Meugnier, Emmanuelle; Pesenti, Sandra; Selänne, Harri; Mäkelä, Kari A.; Ahola, Riikka; Jämsä, Timo; Vidal, Hubert; Keinänen-Kiukaanniemi, Sirkka	Low level activity thresholds for changes in NMR biomarkers and genes in high risk subjects for Type 2 Diabetes	Scientific Reports
DR	30	METABOLIC DISEASES (Diabetes, noninsulin-dependent, rat)	2008	Iqbal, M. J.; Higginbotham, A.; Chickris, N.; Bollaert, M.; Rockway, S.; Banz, W. J.	A combination of CLA-DAG oil modifies the diabetic phenotype in male Zucker diabetic fatty rats	Hormone and Metabolic Research = Hormon- Und Stoffwechselforschung = Hormones Et Metabolisme
DR	30	METABOLIC DISEASES (Diabetic kidney disease)	2020	Santana, Monique F. M.; Lira, Aécio L. A.; Pinto, Raphael S.; Minanni, Carlos A.; Silva, Amanda R. M.; Sawada, Maria I. B. A. C.; Nakandakare, Edna R.; Correa-Giannella, Maria L. C.; Queiroz, Marcia S.; Ronsein, Graziella E.; Passarelli, Marisa	Enrichment of apolipoprotein A-IV and apolipoprotein D in the HDL proteome is associated with HDL functions in diabetic kidney disease without dialysis	Lipids in Health and Disease
DR; RE	30	METABOLIC DISEASES (Diabetic retinopathy, mouse)	2019	Saadane, Aicha; Mast, Natalia; Trichonas, George; Chakraborty, Dibyendu; Hammer, Sandra; Busik, Julia V.; Grant, Maria B.; Pikuleva, Irina A.	Retinal Vascular Abnormalities and Microglia Activation in Mice with Deficiency in Cytochrome P450 46A1-Mediated Cholesterol Removal	The American Journal of Pathology
DR; RE	30	METABOLIC DISEASES (Gestational diabetes)	2010	Navarro, A.; Alonso, A.; Garrido, P.; González, C.; González Del Rey, C.; Ordoñez, C.; Tolivia, J.	Increase in placental apolipoprotein D as an adaptation to human gestational diabetes	Placenta
DR	30	METABOLIC DISEASES (Gestational diabetes)	2016	Ravnsborg, Tina; Andersen, Lise Lotte T.; Trabjerg, Natacha D.; Rasmussen, Lars M.; Jensen, Dorte M.; Overgaard, Martin	First-trimester multimarker prediction of gestational diabetes mellitus using targeted mass spectrometry	Diabetologia
DR; RE	30	METABOLIC DISEASES (Gestational diabetes)	2020	Kopylov, Arthur T.; Papysheva, Olga; Gribova, Iveta; Kotaysch, Galina; Kharitonova, Lubov; Mayatskaya, Tatiana; Sokerina, Ekaterina; Kaysheva, Anna L.; Morozov, Sergey G.	Molecular pathophysiology of diabetes mellitus during pregnancy with antenatal complications	Scientific Reports
DR	30	METABOLIC DISEASES (Hyperlipoproteinemia)	1977	Curry, M. D.; McConathy, W. J.; Alaupovic, P.	Quantitative determination of human apolipoprotein D by electroimmunoassay and radial immunodiffusion	Biochimica Et Biophysica Acta
DR	30	METABOLIC DISEASES (Hypertriglyceridemia / familial LCAT deficiency)	1981	Albers, J. J.; Cheung, M. C.; Ewens, S. L.; Tollefson, J. H.	Characterization and immunoassay of apolipoprotein D	Atherosclerosis
DR; GD	30	METABOLIC DISEASES (Obesity and hyperinsulinemia)	1994	Vijayaraghavan, S.; Hitman, G. A.; Kopelman, P. G.	Apolipoprotein-D polymorphism: a genetic marker for obesity and hyperinsulinemia	The Journal of Clinical Endocrinology and Metabolism
DR; RE	30	METABOLIC DISEASES (Obesity)	2018	Desmarais, Frederik; Bergeron, Karl-F.; Lacaille, Michel; Lemieux, Isabelle; Bergeron, Jean; Biron, Simon; Rassart, Eric; Joanisse, Denis R.; Mauriege, Pascale; Mounier, Catherine	High ApoD protein level in the round ligament fat depot of severely obese women is associated with an improved inflammatory profile	Endocrine
DR; RE	30	METABOLIC DISEASES (Obesity, maternal)	2014	Edlow, Andrea G.; Vora, Neeta L.; Hui, Lisa; Wick, Heather C.; Cowan, Janet M.; Bianchi, Diana W.	Maternal obesity affects fetal neurodevelopmental and metabolic gene expression: a pilot study	PloS One
DR	30	METABOLIC DISEASES (Tangier disease)	1993	Cheung, M. C.; Mendez, A. J.; Wolf, A. C.; Knopp, R. H.	Characterization of apolipoprotein A-I- and A-II-containing lipoproteins in a new case of high density lipoprotein deficiency resembling Tangier disease and their effects on intracellular cholesterol efflux	The Journal of Clinical Investigation
DR; RE	31	17-βHSD III DEFICIENCY	2009	Appari, Mahesh; Werner, Ralf; Wünsch, Lutz; Cario, Gunnar; Demeter, Janos; Hiort, Olaf; Riepe, Felix; Brooks, James D.; Holterhus, Paul-Martin	Apolipoprotein D (APOD) is a putative biomarker of androgen receptor function in androgen insensitivity syndrome	Journal of Molecular Medicine (Berlin, Germany)
DR; RE	31	ANDROGEN INSENSITIVITY SYNDROME	2009	Appari, Mahesh; Werner, Ralf; Wünsch, Lutz; Cario, Gunnar; Demeter, Janos; Hiort, Olaf; Riepe, Felix; Brooks, James D.; Holterhus, Paul-Martin	Apolipoprotein D (APOD) is a putative biomarker of androgen receptor function in androgen insensitivity syndrome	Journal of Molecular Medicine (Berlin, Germany)
GD; RE; DR	31	ANDROGEN INSENSITIVITY SYNDROME	2013	Ammerpohl, Ole; Bens, Susanne; Appari, Mahesh; Werner, Ralf; Korn, Bernhard; Drop, Stenvert L. S.; Verheijen, Frans; van der Zwan, Yvonne; Bunch, Trevor; Hughes, Ieuan; Cools, Martine; Riepe, Felix G.; Hiort, Olaf; Siebert, Reiner; Holterhus, Paul-Martin	Androgen receptor function links human sexual dimorphism to DNA methylation	PloS One
DR	31	ANDROGEN INSENSITIVITY SYNDROME	2019	Tanase-Nakao, Kanako; Mizuno, Kentaro; Hayashi, Yutaro; Kojima, Yoshiyuki; Hara, Mariko; Matsumoto, Kenji; Matsubara, Yoichi; Igarashi, Maki; Miyado, Mami; Fukami, Maki	Dihydrotestosterone induces minor transcriptional alterations in genital skin fibroblasts of children with and without androgen insensitivity	Endocrine Journal
DR; RE	31	AXILLARY OSMIDROSIS	2011	Chen, Hui; Li, Yingli; Du, Jie; Cao, Yan; Li, Xiaoli	Increased JNK1 activity contributes to the upregulation of ApoD in the apocrine secretory gland cells from axillary osmidrosis	Molecular and Cellular Biochemistry
DR; RE	31	AXILLARY OSMIDROSIS	2015	Zhu, Zhechen; Zhang, Hongwei; Luo, Guanghua; Xu, Ning; Pan, Zhonglan	Association between the ABCC11 gene polymorphism and the expression of apolipoprotein D by the apocrine glands in axillary osmidrosis	Molecular Medicine Reports
DR	31	AXILLARY OSMIDROSIS	2020	Geng, Yu-Jia; Li, Tian; Wen, Lei; Gao, Hai; Yuan, Ju; Liu, Wei-Chi; Shao, Ying	Percutaneous Interstitial Nd:YAG Laser Therapy for Axillary Osmidrosis	Lasers in Surgery and Medicine
DR	31	HYPOTHYROIDISM, HYPERTHYROIDISM (rat)	2019	Salami, Marziyeh; Bandegi, Ahmad Reza; Sameni, Hamid Reza; Vafaei, Abbas Ali; Pakdel, Abbas	Hippocampal Up-Regulation of Apolipoprotein D in a Rat Model of Maternal Hypo- and Hyperthyroidism: Implication of Oxidative Stress	Neurochemical Research
DR; RE	31	PATHOLOGICAL GLUCOCORTICOID EXCESS	2006	Bujalska, I. J.; Quinkler, M.; Tomlinson, J. W.; Montague, C. T.; Smith, D. M.; Stewart, P. M.	Expression profiling of 11beta-hydroxysteroid dehydrogenase type-1 and glucocorticoid-target genes in subcutaneous and omental human preadipocytes	Journal of Molecular Endocrinology
DR	31	PREGNANCY FAILURE	2012	Allegra, Adolfo; Marino, Angelo; Peregrin, Pedro Caballero; Lama, Anna; García-Segovia, Aurea; Forte, Giusi Irma; Núñez-Calonge, Rocío; Agueli, Cecilia; Mazzola, Sergio; Volpes, Aldo	Endometrial expression of selected genes in patients achieving pregnancy spontaneously or after ICSI and patients failing at least two ICSI cycles	Reproductive Biomedicine Online
DR	32	AVASCULAR NECROSIS OF FEMORAL HEAD	2018	Deng, Peng; Zeng, Jianchun; Li, Jie; Feng, Wenjun; Chen, Jinlun; Zeng, Yirong	Screening of Serum Protein Markers for Avascular Osteonecrosis of Femoral Head Differentially Expressed after Treatment with Yuanshi Shengmai Chenggu Tablets	BioMed Research International
DR	32	OSTEOPOROSIS	1984	Albers, J. J.; Taggart, H. M.; Applebaum-Bowden, D.; Haffner, S.; Chesnut, C. H.; Hazzard, W. R.	Reduction of lecithin-cholesterol acyltransferase, apolipoprotein D and the Lp(a) lipoprotein with the anabolic steroid stanozolol	Biochimica Et Biophysica Acta
DR; RE	32	OSTEOARTHRITIS	2007	Tew, Simon R.; Clegg, Peter D.; Brew, Christopher J.; Redmond, Colette M.; Hardingham, Timothy E.	SOX9 transduction of a human chondrocytic cell line identifies novel genes regulated in primary human chondrocytes and in osteoarthritis	Arthritis Research & Therapy
DR; RE	32	OSTEOARTHRITIS	2009	Collins-Racie, L. A.; Yang, Z.; Arai, M.; Li, N.; Majumdar, M. K.; Nagpal, S.; Mounts, W. M.; Dorner, A. J.; Morris, E.; LaVallie, E. R.	Global analysis of nuclear receptor expression and dysregulation in human osteoarthritic articular cartilage: reduced LXR signaling contributes to catabolic metabolism typical of osteoarthritis	Osteoarthritis and Cartilage
DR	32	ENDOTHELIUM FUCHS DYSTROPHY	2003	Gottsch, John D.; Bowers, Amanda L.; Margulies, Elliott H.; Seitzman, Gerami D.; Kim, Sean W.; Saha, Saurabh; Jun, Albert S.; Stark, Walter J.; Liu, Sammy H.	Serial analysis of gene expression in the corneal endothelium of Fuchs' dystrophy	Investigative Ophthalmology & Visual Science
DR	32	GLAUCOMA	2005	Zenkel, Matthias; Pöschl, Ernst; von der Mark, Klaus; Hofmann-Rummelt, Carmen; Naumann, Gottfried O. H.; Kruse, Friedrich E.; Schlötzer-Schrehardt, Ursula	Differential gene expression in pseudoexfoliation syndrome	Investigative Ophthalmology & Visual Science
DR	32	GLAUCOMA	2016	Kliuchnikova, Anna A.; Samokhina, Nadezhda I.; Ilina, Irina Y.; Karpov, Dmitry S.; Pyatnitskiy, Mikhail A.; Kuznetsova, Ksenia G.; Toropygin, Ilya Y.; Kochergin, Sergey A.; Alekseev, Igor B.; Zgoda, Victor G.; Archakov, Alexander I.; Moshkovskii, Sergei A.	Human aqueous humor proteome in cataract, glaucoma, and pseudoexfoliation syndrome	Proteomics
DR	32	GLAUCOMA	2020	Liu, Hanhan; Anders, Fabian; Funke, Sebastian; Mercieca, Karl; Grus, Franz; Prokosch, Verena	Proteome alterations in aqueous humour of primary open angle glaucoma patients	International Journal of Ophthalmology
DR; RE	32	NORRIE DISEASE	2009	Schäfer, Nikolaus F.; Luhmann, Ulrich F. O.; Feil, Silke; Berger, Wolfgang	Differential gene expression in Ndph-knockout mice in retinal development	Investigative Ophthalmology & Visual Science
DR; RE	32	OCULAR SURFACE DISEASE	2017	Soria, Javier; Acera, Arantxa; Merayo-LLoves, Jesús; Durán, Juan A.; González, Nerea; Rodriguez, Sandra; Bistolas, Nikitas; Schumacher, Soeren; Bier, Frank F.; Peter, Harald; Stöcklein, Walter; Suárez, Tatiana	Tear proteome analysis in ocular surface diseases using label-free LC-MS/MS and multiplexed-microarray biomarker validation	Scientific Reports
DR	32	CONGENITAL RESPIRATORY PATHOLOGY	2016	Starodubtseva, Natalia L.; Kononikhin, Alexey S.; Bugrova, Anna E.; Chagovets, Vitaliy; Indeykina, Maria; Krokhina, Ksenia N.; Nikitina, Irina V.; Kostyukevich, Yury I.; Popov, Igor A.; Larina, Irina M.; Timofeeva, Leila A.; Frankevich, Vladimir E.; Ionov, Oleg V.; Degtyarev, Dmitry N.; Nikolaev, Eugene N.; Sukhikh, Gennady T.	Investigation of urine proteome of preterm newborns with respiratory pathologies	Journal of Proteomics
DR	32	HEPATITIS C	2015	Hueging, Kathrin; Weller, Romy; Doepke, Mandy; Vieyres, Gabrielle; Todt, Daniel; Wölk, Benno; Vondran, Florian W. R.; Geffers, Robert; Lauber, Chris; Kaderali, Lars; Penin, François; Pietschmann, Thomas	Several Human Liver Cell Expressed Apolipoproteins Complement HCV Virus Production with Varying Efficacy Conferring Differential Specific Infectivity to Released Viruses	PloS One
DR	32	INFECTION, FOOTROT DISEASE (cow)	2013	Sun, Dongbo; Zhang, Hong; Guo, Donghua; Sun, Anguo; Wang, Hongbin	Shotgun proteomic analysis of plasma from dairy cattle suffering from footrot: characterization of potential disease-associated factors	PloS One
DR	32	KIDNEY INJURY	2014	Aregger, Fabienne; Uehlinger, Dominik E.; Witowski, Janusz; Brunisholz, René A.; Hunziker, Peter; Frey, Felix J.; Jörres, Achim	Identification of IGFBP-7 by urinary proteomics as a novel prognostic marker in early acute kidney injury	Kidney International
DR	32	URINARY TRACT INFECTION	2019	Forster, Catherine S.; Haffey, Wendy D.; Bennett, Michael; Greis, Kenneth D.; Devarajan, Prasad	Identification of Urinary CD44 and Prosaposin as Specific Biomarkers of Urinary Tract Infections in Children With Neurogenic Bladders	Biomarker Insights
DR	32	β-THALASSEMIA/Hb E	2019	Ponnikorn, Saranyoo; Mongkolrob, Rungrawee; Klongthalay, Suwit; Roytrakul, Sittiruk; Srisanga, Kitima; Tungpradabkul, Sumalee; Hongeng, Suradej	Comparative Proteome-Wide Analysis of Bone Marrow Microenvironment of β-Thalassemia/Hemoglobin E	Proteomes
DR	32	EXPOSURE TO TOXICS	1993	Holmquist, L.; Vesterberg, O.; Persson, B.	Apolipoprotein D and alpha 1-microglobulin in human urine: effect of cadmium exposure	International Archives of Occupational and Environmental Health
DR	32	SMOKING	1985	Haffner, S. M.; Applebaum-Bowden, D.; Wahl, P. W.; Hoover, J. J.; Warnick, G. R.; Albers, J. J.; Hazzard, W. R.	Epidemiological correlates of high density lipoprotein subfractions, apolipoproteins A-I, A-II, and D, and lecithin cholesterol acyltransferase. Effects of smoking, alcohol, and adiposity	Arteriosclerosis (Dallas, Tex.)
DR	32	SMOKING, ALCOHOLISM	2006	Flatscher-Bader, Traute; Wilce, Peter A.	Chronic smoking and alcoholism change expression of selective genes in the human prefrontal cortex	Alcoholism, Clinical and Experimental Research

## Sheet: Table S6 - CT
TAGS	Collection	CELLULAR TRAFFICKING SUBHEADING	Publication Year	Author	Title	Publication Title
CT; RE	33	INTRACELLULAR TRAFFIC	1988	Bouma, M. E.; de Bandt, J. P.; Ayrault-Jarrier, M.; Burdin, J.; Verthier, N.; Raisonnier, A.	Immunoperoxidase localization of apolipoprotein D in human enterocytes and hepatocytes	Scandinavian Journal of Gastroenterology
CT; RE	33	INTRACELLULAR TRAFFIC	1995	Patel, S. C.; Asotra, K.; Patel, Y. C.; McConathy, W. J.; Patel, R. C.; Suresh, S.	Astrocytes synthesize and secrete the lipophilic ligand carrier apolipoprotein D	Neuroreport
CT; RE	33	INTRACELLULAR TRAFFIC	1998	Navarro, A.; Tolivia, J.; Astudillo, A.; del Valle, E.	Pattern of apolipoprotein D immunoreactivity in human brain	Neuroscience Letters
CT; DR; RE	33	INTRACELLULAR TRAFFIC	1998	Suresh, S.; Yan, Z.; Patel, R. C.; Patel, Y. C.; Patel, S. C.	Cellular cholesterol storage in the Niemann-Pick disease type C mouse is associated with increased expression and defective processing of apolipoprotein D	Journal of Neurochemistry
CT; RE	33	INTRACELLULAR TRAFFIC	1999	Ong, W. Y.; Lau, C. P.; Leong, S. K.; Kumar, U.; Suresh, S.; Patel, S. C.	Apolipoprotein D gene expression in the rat brain and light and electron microscopic immunocytochemistry of apolipoprotein D expression in the cerebellum of neonatal, immature and adult rats	Neuroscience
CT; RE	33	INTRACELLULAR TRAFFIC	2001	Hu, C. Y.; Ong, W. Y.; Sundaram, R. K.; Chan, C.; Patel, S. C.	Immunocytochemical localization of apolipoprotein D in oligodendrocyte precursor-like cells, perivascular cells, and pericytes in the human cerebral cortex	Journal of Neurocytology
CT; RE	33	INTRACELLULAR TRAFFIC	2004	Leung, Wesley C. Y.; Lawrie, Allan; Demaries, Sandra; Massaeli, Hamid; Burry, Andrea; Yablonsky, Shmuel; Sarjeant, Jennifer M.; Fera, Euridiki; Rassart, Eric; Pickering, J. Geoffrey; Rabinovitch, Marlene	Apolipoprotein D and platelet-derived growth factor-BB synergism mediates vascular smooth muscle cell migration	Circulation Research
CT; RE	33	INTRACELLULAR TRAFFIC	2004	Navarro, Ana; Del Valle, Eva; Tolivia, Jorge	Differential expression of apolipoprotein d in human astroglial and oligodendroglial cells	The Journal of Histochemistry and Cytochemistry
CT; RE; TOF	33	INTRACELLULAR TRAFFIC	2007	Schröder, Bernd; Elsässer, Hans-Peter; Schmidt, Bernhard; Hasilik, Andrej	Characterisation of lipofuscin-like lysosomal inclusion bodies from human placenta	FEBS letters
CT; DR	33	INTRACELLULAR TRAFFIC	2009	Søiland, Håvard; Janssen, Emiel A. M.; Kørner, Hartwig; Varhaug, Jan Erik; Skaland, Ivar; Gudlaugsson, Einar; Baak, Jan P. A.; Søreide, Jon Arne	Apolipoprotein D predicts adverse outcome in women >or=70 years with operable breast cancer	Breast Cancer Research and Treatment
CT; DR	33	INTRACELLULAR TRAFFIC	2009	Søiland, Håvard; Skaland, Ivar; Varhaug, Jan Erik; Kørner, Hartwig; Janssen, Emiel A. M.; Gudlaugsson, Einar; Baak, Jan P. A.; Søreide, Jon Arne	Co-expression of estrogen receptor alpha and Apolipoprotein D in node positive operable breast cancer--possible relevance for survival and effects of adjuvant tamoxifen in postmenopausal patients	Acta Oncologica
CT; RE	33	INTRACELLULAR TRAFFIC	2012	Ordóñez, Cristina; Navarro, Ana; Pérez, Cristina; Martínez, Eva; del Valle, Eva; Tolivia, Jorge	Gender differences in apolipoprotein D expression during aging and in Alzheimer disease	Neurobiology of Aging
CT; RE	33	INTRACELLULAR TRAFFIC	2015	Martínez-Pinilla, Eva; Navarro, Ana; Ordóñez, Cristina; del Valle, Eva; Tolivia, Jorge	Apolipoprotein D subcellular distribution pattern in neuronal cells during oxidative stress	Acta Histochemica
CT; DR	33	INTRACELLULAR TRAFFIC	2017	Klebaner, Daniella; Hamilton-Dutoit, Stephen; Ahern, Thomas; Crawford, Anatasha; Jakobsen, Thomas; Cronin-Fenton, Deirdre P.; Damkier, Per; Janssen, Emiel; Kjaersgaard, Anders; Ording, Anne Gulbech; Søiland, Håvard; Sørensen, Henrik Toft; Lash, Timothy L.; Hellberg, Ylva	Apolipoprotein D expression does not predict breast cancer recurrence among tamoxifen-treated patients	PloS One
CT; PP	33	INTRACELLULAR TRAFFIC	2017	Pascua-Maestro, Raquel; Diez-Hermano, Sergio; Lillo, Concepción; Ganfornina, Maria D.; Sanchez, Diego	Protecting cells by protecting their vulnerable lysosomes: Identification of a new mechanism for preserving lysosomal functional integrity upon oxidative stress	PLoS genetics
CT; DR; PP; RE; TOF	33	INTRACELLULAR TRAFFIC	2020	Pascua-Maestro, Raquel; Corraliza-Gomez, Miriam; Fadrique-Rojo, Cristian; Ledesma, Maria D.; Schuchman, Edward H.; Sanchez, Diego; Ganfornina, Maria D.	Apolipoprotein D-mediated preservation of lysosomal function promotes cell survival and delays motor impairment in Niemann-Pick type A disease	Neurobiology of Disease
CT; DR; RE	33	INTRACELLULAR TRAFFIC	2020	Schlotter, Florian; de Freitas, Renata C. C.; Rogers, Maximillian A.; Blaser, Mark C.; Wu, Pin-Jou; Higashi, Hideyuki; Halu, Arda; Iqbal, Farwah; Andraski, Allison B.; Rodia, Cayla N.; Kuraoka, Shiori; Wen, Jennifer R.; Creager, Michael; Pham, Tan; Hutcheson, Joshua D.; Body, Simon C.; Kohan, Alison B.; Sacks, Frank M.; Aikawa, Masanori; Singh, Sasha A.; Aikawa, Elena	ApoC-III is a novel inducer of calcification in human aortic valves	The Journal of Biological Chemistry
CT; RE	34	EXOCYTOSIS	1990	Simard, J.; Dauvois, S.; Haagensen, D. E.; Lévesque, C.; Mérand, Y.; Labrie, F.	Regulation of progesterone-binding breast cyst protein GCDFP-24 secretion by estrogens and androgens in human breast cancer cells: a new marker of steroid action in breast cancer	Endocrinology
CT; DR; RE	34	EXOCYTOSIS	1991	Simard, J.; Veilleux, R.; de Launoit, Y.; Haagensen, D. E.; Labrie, F.	Stimulation of apolipoprotein D secretion by steroids coincides with inhibition of cell proliferation in human LNCaP prostate cancer cells	Cancer Research
CT; RE	34	EXOCYTOSIS	1992	Simard, J.; de Launoit, Y.; Haagensen, D. E.; Labrie, F.	Additive stimulatory action of glucocorticoids and androgens on basal and estrogen-repressed apolipoprotein-D messenger ribonucleic acid levels and secretion in human breast cancer cells	Endocrinology
CT; RE	34	EXOCYTOSIS	1994	Blais, Y.; Sugimoto, K.; Carriere, M. C.; Haagensen, D. E.; Labrie, F.; Simard, J.	Potent stimulatory effect of interleukin-1 alpha on apolipoprotein D and gross cystic disease fluid protein-15 expression in human breast-cancer cells	International Journal of Cancer
CT; RE	34	EXOCYTOSIS	1995	Patel, S. C.; Asotra, K.; Patel, Y. C.; McConathy, W. J.; Patel, R. C.; Suresh, S.	Astrocytes synthesize and secrete the lipophilic ligand carrier apolipoprotein D	Neuroreport
CT; DR; RE	34	EXOCYTOSIS	1998	Suresh, S.; Yan, Z.; Patel, R. C.; Patel, Y. C.; Patel, S. C.	Cellular cholesterol storage in the Niemann-Pick disease type C mouse is associated with increased expression and defective processing of apolipoprotein D	Journal of Neurochemistry
CT; GD; RE	34	EXOCYTOSIS	2007	Do Carmo, Sonia; Levros, Louis-Charles; Rassart, Eric	Modulation of apolipoprotein D expression and translocation under specific stress conditions	Biochimica Et Biophysica Acta
MP; RE; CT; PP	34	EXOCYTOSIS	2013	Sreckovic, Ivana; Birner-Gruenberger, Ruth; Obrist, Britta; Stojakovic, Tatjana; Scharnagl, Hubert; Holzer, Michael; Scholler, Monika; Philipose, Sonia; Marsche, Gunther; Lang, Uwe; Desoye, Gernot; Wadsack, Christian	Distinct composition of human fetal HDL attenuates its anti-oxidative capacity	Biochimica Et Biophysica Acta
CT; DR	34	EXOCYTOSIS	2016	Cheow, Esther Sok Hwee; Cheng, Woo Chin; Lee, Chuen Neng; de Kleijn, Dominique; Sorokin, Vitaly; Sze, Siu Kwan	Plasma-derived Extracellular Vesicles Contain Predictive Biomarkers and Potential Therapeutic Targets for Myocardial Ischemic (MI) Injury	Molecular & cellular proteomics
DR; PP; CT	34	EXOCYTOSIS	2016	Pamir, Nathalie; Hutchins, Patrick; Ronsein, Graziella; Vaisar, Tomas; Reardon, Catherine A.; Getz, Godfrey S.; Lusis, Aldons J.; Heinecke, Jay W.	Proteomic analysis of HDL from inbred mouse strains implicates APOE associated with HDL in reduced cholesterol efflux capacity via the ABCA1 pathway	Journal of Lipid Research
CT; DR	34	EXOCYTOSIS	2016	Przybycien-Szymanska, Magdalena M.; Yang, Yuchen; Ashley, William W.	Microparticle derived proteins as potential biomarkers for cerebral vasospasm post subarachnoid hemorrhage. A preliminary study	Clinical Neurology and Neurosurgery
CT; PP	34	EXOCYTOSIS	2017	Pascua-Maestro, Raquel; Diez-Hermano, Sergio; Lillo, Concepción; Ganfornina, Maria D.; Sanchez, Diego	Protecting cells by protecting their vulnerable lysosomes: Identification of a new mechanism for preserving lysosomal functional integrity upon oxidative stress	PLoS genetics
CT; PP; RE; MP	34	EXOCYTOSIS	2018	Pascua-Maestro, Raquel; González, Esperanza; Lillo, Concepción; Ganfornina, Maria D.; Falcón-Pérez, Juan Manuel; Sanchez, Diego	Extracellular Vesicles Secreted by Astroglial Cells Transport Apolipoprotein D to Neurons and Mediate Neuronal Survival Upon Oxidative Stress	Frontiers in Cellular Neuroscience
CT; RE	35	ENDOCYTOSIS	1995	Vieira, A. V.; Lindstedt, K.; Schneider, W. J.; Vieira, P. M.	Identification of a circulatory and oocytic avian apolipoprotein D	Molecular Reproduction and Development
CT; PP; RE; TOF	35	ENDOCYTOSIS	2003	Sarjeant, Jennifer M.; Lawrie, Allan; Kinnear, Caroline; Yablonsky, Shmuel; Leung, Wesley; Massaeli, Hamid; Prichett, Wendy; Veinot, John P.; Rassart, Eric; Rabinovitch, Marlene	Apolipoprotein D inhibits platelet-derived growth factor-BB-induced vascular smooth muscle cell proliferated by preventing translocation of phosphorylated extracellular signal regulated kinase 1/2 to the nucleus	Arteriosclerosis, Thrombosis, and Vascular Biology
CT; PP; RE	35	ENDOCYTOSIS	2003	Thomas, Elizabeth A.; George, Roshni C.; Sutcliffe, J. Gregor	Apolipoprotein D modulates arachidonic acid signaling in cultured cells: implications for psychiatric disorders	Prostaglandins, Leukotrienes, and Essential Fatty Acids
CT; RE; TOF	35	ENDOCYTOSIS	2005	Hildebrand, Michael S.; de Silva, Michelle G.; Klockars, Tuomas; Solares, C. Arturo; Hirose, Keiko; Smith, Jonathan D.; Patel, Shutish C.; Dahl, Hans-Henrik M.	Expression of the carrier protein apolipoprotein D in the mouse inner ear	Hearing Research
CT; MP; PP	35	ENDOCYTOSIS	2015	Najyb, Ouafa; Brissette, Louise; Rassart, Eric	Apolipoprotein D Internalization Is a Basigin-dependent Mechanism	The Journal of Biological Chemistry
CT; RE; TOF	35	ENDOCYTOSIS	2017	Najyb, Ouafa; Do Carmo, Sonia; Alikashani, Azadeh; Rassart, Eric	Apolipoprotein D Overexpression Protects Against Kainate-Induced Neurotoxicity in Mice	Molecular Neurobiology
CT; PP	35	ENDOCYTOSIS	2017	Pascua-Maestro, Raquel; Diez-Hermano, Sergio; Lillo, Concepción; Ganfornina, Maria D.; Sanchez, Diego	Protecting cells by protecting their vulnerable lysosomes: Identification of a new mechanism for preserving lysosomal functional integrity upon oxidative stress	PLoS genetics
CT; PP; RE; MP	35	ENDOCYTOSIS	2018	Pascua-Maestro, Raquel; González, Esperanza; Lillo, Concepción; Ganfornina, Maria D.; Falcón-Pérez, Juan Manuel; Sanchez, Diego	Extracellular Vesicles Secreted by Astroglial Cells Transport Apolipoprotein D to Neurons and Mediate Neuronal Survival Upon Oxidative Stress	Frontiers in Cellular Neuroscience
CT; DR; PP; RE; TOF	35	ENDOCYTOSIS	2020	Pascua-Maestro, Raquel; Corraliza-Gomez, Miriam; Fadrique-Rojo, Cristian; Ledesma, Maria D.; Schuchman, Edward H.; Sanchez, Diego; Ganfornina, Maria D.	Apolipoprotein D-mediated preservation of lysosomal function promotes cell survival and delays motor impairment in Niemann-Pick type A disease	Neurobiology of Disease
CT; RE	35	ENDOCYTOSIS	2021	Martínez-Pinilla, Eva; Rubio-Sardón, Núria; Peláez, Rafael; García-Álvarez, Enrique; del Valle, Eva; Tolivia, Jorge; Larráyoz, Ignacio M.; Navarro, Ana	Neuroprotective Effect of Apolipoprotein D in Cuprizone-Induced Cell Line Models: A Potential Therapeutic Approach for Multiple Sclerosis and Demyelinating Diseases	International Journal of Molecular Sciences

## Sheet: Table S7 - TOF
TAGS	Collection	TISSUE AND ORGAN FUNCTION SUBHEADING	Publication Year	Author	Title	Publication Title
CT; PP; RE; TOF	36	CARDIOVASCULAR	2003	Sarjeant, Jennifer M.; Lawrie, Allan; Kinnear, Caroline; Yablonsky, Shmuel; Leung, Wesley; Massaeli, Hamid; Prichett, Wendy; Veinot, John P.; Rassart, Eric; Rabinovitch, Marlene	Apolipoprotein D inhibits platelet-derived growth factor-BB-induced vascular smooth muscle cell proliferated by preventing translocation of phosphorylated extracellular signal regulated kinase 1/2 to the nucleus	Arteriosclerosis, Thrombosis, and Vascular Biology
PP; RE; TOF	36	CARDIOVASCULAR	2011	Pajaniappan, Mohanasundari; Glober, Nancy K.; Kennard, Simone; Liu, Hua; Zhao, Ning; Lilly, Brenda	Endothelial cells downregulate apolipoprotein D expression in mural cells through paracrine secretion and Notch signaling	American Journal of Physiology. Heart and Circulatory Physiology
DR; TOF	36	CARDIOVASCULAR	2013	Tsukamoto, Kosuke; Mani, D. R.; Shi, Jianru; Zhang, Songwen; Haagensen, Darrow E.; Otsuka, Fumiyuki; Guan, Jian; Smith, Jonathan D.; Weng, Wei; Liao, Ronglih; Kolodgie, Frank D.; Virmani, Renu; Krieger, Monty	Identification of apolipoprotein D as a cardioprotective gene using a mouse model of lethal atherosclerotic coronary artery disease	Proceedings of the National Academy of Sciences of the United States of America
MP; PP; RE; TOF	36	CARDIOVASCULAR	2017	Lai, Chih-Jen; Cheng, Hsu-Chen; Lin, Ching-Yu; Huang, Shih-Han; Chen, Ting-Huan; Chung, Chi-Jung; Chang, Chung-Ho; Wang, Horng-Dar; Chuu, Chih-Pin	Activation of liver X receptor suppresses angiogenesis via induction of ApoD	FASEB journal
GD; TOF	37	METABOLISM	2002	Desai, Purnima P.; Bunker, Clareann H.; Ukoli, Flora A. M.; Kamboh, M. Ilyas	Genetic variation in the apolipoprotein D gene among African blacks and its significance in lipid metabolism	Atherosclerosis
RE; TOF	37	METABOLISM	2009	Do Carmo, Sonia; Fournier, David; Mounier, Catherine; Rassart, Eric	Human apolipoprotein D overexpression in transgenic mice induces insulin resistance and alters lipid metabolism	American Journal of Physiology. Endocrinology and Metabolism
RE; TOF	37	METABOLISM	2010	Perdomo, German; Kim, Dae Hyun; Zhang, Ting; Qu, Shen; Thomas, Elizabeth A.; Toledo, Frederico G. S.; Slusher, Sandra; Fan, Yong; Kelley, David E.; Dong, H. Henry	A role of apolipoprotein D in triglyceride metabolism	Journal of Lipid Research
TOF	37	METABOLISM	2011	Jiménez-Palomares, Margarita; Cózar-Castellano, Irene; Ganfornina, María Dolores; Sánchez, Diego; Perdomo, Germán	Genetic deficiency of apolipoprotein D in the mouse is associated with nonfasting hypertriglyceridemia and hyperinsulinemia	Metabolism: Clinical and Experimental
RE; TOF	37	METABOLISM	2014	Ali, Kamilah; Abo-Ali, Ehab M.; Kabir, M. D.; Riggins, Bethany; Nguy, Susanna; Li, Lisa; Srivastava, Ujala; Thinn, Su Mya Mya	A Western-fed diet increases plasma HDL and LDL-cholesterol levels in apoD-/- mice	PloS One
MP; RE; TOF; PP	37	METABOLISM	2014	Braesch-Andersen, Sten; Beckman, Lena; Paulie, Staffan; Kumagai-Braesch, Makiko	ApoD mediates binding of HDL to LDL and to growing T24 carcinoma	PloS One
RE; TOF	37	METABOLISM	2015	Labrie, Marilyne; Lalonde, Simon; Najyb, Ouafa; Thiery, Maxime; Daneault, Caroline; Des Rosiers, Chrisitne; Rassart, Eric; Mounier, Catherine	Apolipoprotein D Transgenic Mice Develop Hepatic Steatosis through Activation of PPARγ and Fatty Acid Uptake	PloS One
RE; TOF	37	METABOLISM	2019	Desmarais, Frederik; Bergeron, Karl-F.; Rassart, Eric; Mounier, Catherine	Apolipoprotein D overexpression alters hepatic prostaglandin and omega fatty acid metabolism during the development of a non-inflammatory hepatic steatosis	Biochimica Et Biophysica Acta. Molecular and Cell Biology of Lipids
PP; RE; TOF	37	METABOLISM	2020	El-Darzi, Nicole; Mast, Natalia; Petrov, Alexey M.; Dao, Tung; Astafev, Artem A.; Saadane, Aicha; Prendergast, Erin; Schwarz, Emmy; Bederman, Ilya; Pikuleva, Irina A.	Studies of ApoD-/- and ApoD-/-ApoE-/- mice uncover the APOD significance for retinal metabolism, function, and status of chorioretinal blood vessels	Cellular and molecular life sciences
PP; RE; TOF	38	SKELETAL SYSTEM	2016	Martineau, Corine; Najyb, Ouafa; Signor, Céline; Rassart, Éric; Moreau, Robert	Apolipoprotein D deficiency is associated to high bone turnover, low bone mass and impaired osteoblastic function in aged female mice	Metabolism: Clinical and Experimental
RE; TOF	38	SKELETAL SYSTEM	2020	Yu, Rong-Hua; Zhang, Xiang-Yang; Xu, Wei; Li, Zhi-Kun; Zhu, Xiao-Dong	Apolipoprotein D alleviates glucocorticoid-induced osteogenesis suppression in bone marrow mesenchymal stem cells via the PI3K/Akt pathway	Journal of Orthopaedic Surgery and Research
CT; RE; TOF	39	NERVOUS SYSTEM	2005	Hildebrand, Michael S.; de Silva, Michelle G.; Klockars, Tuomas; Solares, C. Arturo; Hirose, Keiko; Smith, Jonathan D.; Patel, Shutish C.; Dahl, Hans-Henrik M.	Expression of the carrier protein apolipoprotein D in the mouse inner ear	Hearing Research
PP; TOF	39	NERVOUS SYSTEM	2007	Thomas, Elizabeth A.; Yao, Jeffrey K.	Clozapine specifically alters the arachidonic acid pathway in mice lacking apolipoprotein D	Schizophrenia Research
DR; RE; TOF	39	NERVOUS SYSTEM	2008	Do Carmo, Sonia; Jacomy, Hélène; Talbot, Pierre J.; Rassart, Eric	Neuroprotective effect of apolipoprotein D against human coronavirus OC43-induced encephalitis in mice	The Journal of Neuroscience
RE; TOF	39	NERVOUS SYSTEM	2008	Ganfornina, Maria D.; Do Carmo, Sonia; Lora, Jose M.; Torres-Schumann, Sonia; Vogel, Marci; Allhorn, Maria; González, Constancio; Bastiani, Michael J.; Rassart, Eric; Sanchez, Diego	Apolipoprotein D is involved in the mechanisms regulating protection from oxidative stress	Aging Cell
MP; PP; TOF	39	NERVOUS SYSTEM	2009	He, Xin; Jittiwat, Jinatta; Kim, Ji-Hyun; Jenner, Andrew M.; Farooqui, Akhlaq A.; Patel, Shutish C.; Ong, Wei-Yi	Apolipoprotein D modulates F2-isoprostane and 7-ketocholesterol formation and has a neuroprotective effect on organotypic hippocampal cultures after kainate-induced excitotoxic injury	Neuroscience Letters
PP; RE; TOF	39	NERVOUS SYSTEM	2009	Kosacka, J.; Gericke, M.; Nowicki, M.; Kacza, J.; Borlak, J.; Spanel-Borowski, K.	Apolipoproteins D and E3 exert neurotrophic and synaptogenic effects in dorsal root ganglion cell cultures	Neuroscience
TOF	39	NERVOUS SYSTEM	2009	Rajput, Padmesh S.; Billova, Sabina; Patel, Shutish C.; Kharmate, Geetanjali; Somvanshi, Rishi K.; Kumar, Ujendra	Expression of somatostatin and somatostatin receptor subtypes in Apolipoprotein D (ApoD) knockout mouse brain: An immunohistochemical analysis	Journal of Chemical Neuroanatomy
TOF	39	NERVOUS SYSTEM	2010	Boer, Simone; Sanchez, Diego; Reinieren, Ivo; van den Boom, Tom; Udawela, Madhara; Scarr, Elizabeth; Ganfornina, Maria D.; Dean, Brian	Decreased kainate receptors in the hippocampus of apolipoprotein D knockout mice	Progress in Neuro-Psychopharmacology & Biological Psychiatry
PP; TOF	39	NERVOUS SYSTEM	2010	Ganfornina, Maria D.; Do Carmo, Sonia; Martínez, Eva; Tolivia, Jorge; Navarro, Ana; Rassart, Eric; Sanchez, Diego	ApoD, a glia-derived apolipoprotein, is required for peripheral nerve functional integrity and a timely response to injury	Glia
PP; RE; TOF	39	NERVOUS SYSTEM	2011	Bajo-Grañeras, Raquel; Ganfornina, Maria D.; Martín-Tejedor, Esperanza; Sanchez, Diego	Apolipoprotein D mediates autocrine protection of astrocytes and controls their reactivity level, contributing to the functional maintenance of paraquat-challenged dopaminergic systems	Glia
RE; TOF	39	NERVOUS SYSTEM	2011	Bajo-Grañeras, Raquel; Sanchez, Diego; Gutierrez, Gabriel; González, Constancio; Do Carmo, Sonia; Rassart, Eric; Ganfornina, Maria D.	Apolipoprotein D alters the early transcriptional response to oxidative stress in the adult cerebellum	Journal of Neurochemistry
TOF	39	NERVOUS SYSTEM	2012	Kumar, Ujendra	Immunohistochemical Distribution of Somatostatin and Somatostatin Receptor Subtypes (SSTR1–5) in Hypothalamus of ApoD Knockout Mice Brain	Journal of Molecular Neuroscience
PP; RE; TOF	39	NERVOUS SYSTEM	2012	Martínez, Eva; Navarro, Ana; Ordóñez, Cristina; Del Valle, Eva; Tolivia, Jorge	Amyloid-β25-35 induces apolipoprotein D Synthesis and growth arrest in HT22 hippocampal cells	Journal of Alzheimer's disease
MP; TOF	39	NERVOUS SYSTEM	2013	Ruiz, Mario; Sanchez, Diego; Correnti, Colin; Strong, Roland K.; Ganfornina, Maria D.	Lipid-binding properties of human ApoD and Lazarillo-related lipocalins: functional implications for cell differentiation	The FEBS journal
MP; PP; RE; DR; TOF	39	NERVOUS SYSTEM	2014	García-Mateo, Nadia; Ganfornina, Maria D.; Montero, Olimpio; Gijón, Miguel A.; Murphy, Robert C.; Sanchez, Diego	Schwann cell-derived Apolipoprotein D controls the dynamics of post-injury myelin recognition and degradation	Frontiers in Cellular Neuroscience
DR; TOF	39	NERVOUS SYSTEM	2015	Li, Hongyun; Ruberu, Kalani; Muñoz, Sonia Sanz; Jenner, Andrew M.; Spiro, Adena; Zhao, Hua; Rassart, Eric; Sanchez, Diego; Ganfornina, Maria D.; Karl, Tim; Garner, Brett	Apolipoprotein D modulates amyloid pathology in APP/PS1 Alzheimer's disease mice	Neurobiology of Aging
RE; TOF	39	NERVOUS SYSTEM	2015	Sanchez, Diego; Bajo-Grañeras, Raquel; Del Caño-Espinel, Manuela; Garcia-Centeno, Rosa; Garcia-Mateo, Nadia; Pascua-Maestro, Raquel; Ganfornina, Maria D.	Aging without Apolipoprotein D: Molecular and cellular modifications in the hippocampus and cortex	Experimental Gerontology
CT; RE; TOF	39	NERVOUS SYSTEM	2017	Najyb, Ouafa; Do Carmo, Sonia; Alikashani, Azadeh; Rassart, Eric	Apolipoprotein D Overexpression Protects Against Kainate-Induced Neurotoxicity in Mice	Molecular Neurobiology
CT; PP; RE; TOF	39	NERVOUS SYSTEM	2018	García-Mateo, Nadia; Pascua-Maestro, Raquel; Pérez-Castellanos, Alberto; Lillo, Concepción; Sanchez, Diego; Ganfornina, Maria D.	Myelin extracellular leaflet compaction requires apolipoprotein D membrane management to optimize lysosomal-dependent recycling and glycocalyx removal	Glia
DR; TOF	39	NERVOUS SYSTEM	2019	Bhatia, Surabhi; Kim, Woojin Scott; Shepherd, Claire E.; Halliday, Glenda M.	Apolipoprotein D Upregulation in Alzheimer's Disease but Not Frontotemporal Dementia	Journal of Molecular Neuroscience
PP; RE; TOF	39	NERVOUS SYSTEM	2020	El-Darzi, Nicole; Mast, Natalia; Petrov, Alexey M.; Dao, Tung; Astafev, Artem A.; Saadane, Aicha; Prendergast, Erin; Schwarz, Emmy; Bederman, Ilya; Pikuleva, Irina A.	Studies of ApoD-/- and ApoD-/-ApoE-/- mice uncover the APOD significance for retinal metabolism, function, and status of chorioretinal blood vessels	Cellular and molecular life sciences
CT; DR; PP; RE; TOF	39	NERVOUS SYSTEM	2020	Pascua-Maestro, Raquel; Corraliza-Gomez, Miriam; Fadrique-Rojo, Cristian; Ledesma, Maria D.; Schuchman, Edward H.; Sanchez, Diego; Ganfornina, Maria D.	Apolipoprotein D-mediated preservation of lysosomal function promotes cell survival and delays motor impairment in Niemann-Pick type A disease	Neurobiology of Disease

## Sheet: Table S8 - PP
TAGS	Collection	Publication Year	Author	Title	Publication Title
PP	40	1988	Steyrer, E.; Kostner, G. M.	Activation of lecithin-cholesterol acyltransferase by apolipoprotein D: comparison of proteoliposomes containing apolipoprotein D, A-I or C-I	Biochimica Et Biophysica Acta
GD; DR; PP	40	2002	Yamashita, Keishi; Upadhyay, Sunil; Osada, Motonobu; Hoque, Mohammad O.; Xiao, Yan; Mori, Masaki; Sato, Fumiaki; Meltzer, Stephen J.; Sidransky, David	Pharmacologic unmasking of epigenetically silenced tumor suppressor genes in esophageal squamous cell carcinoma	Cancer Cell
CT; PP; RE; TOF	40	2003	Sarjeant, Jennifer M.; Lawrie, Allan; Kinnear, Caroline; Yablonsky, Shmuel; Leung, Wesley; Massaeli, Hamid; Prichett, Wendy; Veinot, John P.; Rassart, Eric; Rabinovitch, Marlene	Apolipoprotein D inhibits platelet-derived growth factor-BB-induced vascular smooth muscle cell proliferated by preventing translocation of phosphorylated extracellular signal regulated kinase 1/2 to the nucleus	Arteriosclerosis, Thrombosis, and Vascular Biology
CT; PP	40	2003	Thomas, Elizabeth A.; George, Roshni C.; Sutcliffe, J. Gregor	Apolipoprotein D modulates arachidonic acid signaling in cultured cells: implications for psychiatric disorders	Prostaglandins, Leukotrienes, and Essential Fatty Acids
MP; PP; DR	40	2006	Jin, Dachuan; El-Tanani, Mohamed; Campbell, Frederick Charles	Identification of apolipoprotein D as a novel inhibitor of osteopontin-induced neoplastic transformation	International Journal of Oncology
MP; PP	40	2007	Eichinger, Andreas; Nasreen, Amber; Kim, Hyun Jin; Skerra, Arne	Structural insight into the dual ligand specificity and mode of high density lipoprotein association of apolipoprotein D	The Journal of Biological Chemistry
PP; TOF	40	2007	Thomas, Elizabeth A.; Yao, Jeffrey K.	Clozapine specifically alters the arachidonic acid pathway in mice lacking apolipoprotein D	Schizophrenia Research
PP	40	2008	Muffat, Julien; Walker, David W.; Benzer, Seymour	Human ApoD, an apolipoprotein up-regulated in neurodegenerative diseases, extends lifespan and increases stress resistance in Drosophila	Proceedings of the National Academy of Sciences of the United States of America
MP; PP; TOF	40	2009	He, Xin; Jittiwat, Jinatta; Kim, Ji-Hyun; Jenner, Andrew M.; Farooqui, Akhlaq A.; Patel, Shutish C.; Ong, Wei-Yi	Apolipoprotein D modulates F2-isoprostane and 7-ketocholesterol formation and has a neuroprotective effect on organotypic hippocampal cultures after kainate-induced excitotoxic injury	Neuroscience Letters
PP; RE; TOF	40	2009	Kosacka, J.; Gericke, M.; Nowicki, M.; Kacza, J.; Borlak, J.; Spanel-Borowski, K.	Apolipoproteins D and E3 exert neurotrophic and synaptogenic effects in dorsal root ganglion cell cultures	Neuroscience
GD; PP; RE	40	2009	Sasaki, Yasushi; Negishi, Hideaki; Koyama, Ryota; Anbo, Naoki; Ohori, Kanae; Idogawa, Masashi; Mita, Hiroaki; Toyota, Minoru; Imai, Kohzoh; Shinomura, Yasuhisa; Tokino, Takashi	p53 family members regulate the expression of the apolipoprotein D gene	The Journal of Biological Chemistry
PP; TOF	40	2010	Ganfornina, Maria D.; Do Carmo, Sonia; Martínez, Eva; Tolivia, Jorge; Navarro, Ana; Rassart, Eric; Sanchez, Diego	ApoD, a glia-derived apolipoprotein, is required for peripheral nerve functional integrity and a timely response to injury	Glia
PP; RE; TOF	40	2011	Bajo-Grañeras, Raquel; Ganfornina, Maria D.; Martín-Tejedor, Esperanza; Sanchez, Diego	Apolipoprotein D mediates autocrine protection of astrocytes and controls their reactivity level, contributing to the functional maintenance of paraquat-challenged dopaminergic systems	Glia
PP; RE; TOF	40	2011	Pajaniappan, Mohanasundari; Glober, Nancy K.; Kennard, Simone; Liu, Hua; Zhao, Ning; Lilly, Brenda	Endothelial cells downregulate apolipoprotein D expression in mural cells through paracrine secretion and Notch signaling	American Journal of Physiology. Heart and Circulatory Physiology
MP; PP	40	2012	Bhatia, Surabhi; Knoch, Bianca; Wong, Jenny; Kim, Woojin S.; Else, Paul L.; Oakley, Aaron J.; Garner, Brett	Selective reduction of hydroperoxyeicosatetraenoic acids to their hydroxy derivatives by apolipoprotein D: implications for lipid antioxidant activity and Alzheimer's disease	The Biochemical Journal
PP; RE; TOF	40	2012	Martínez, Eva; Navarro, Ana; Ordóñez, Cristina; Del Valle, Eva; Tolivia, Jorge	Amyloid-β25-35 induces apolipoprotein D Synthesis and growth arrest in HT22 hippocampal cells	Journal of Alzheimer's disease
MP; PP	40	2012	Oakley, Aaron J.; Bhatia, Surabhi; Ecroyd, Heath; Garner, Brett	Molecular dynamics analysis of apolipoprotein-D-lipid hydroperoxide interactions: mechanism for selective oxidation of Met-93	PloS One
MP; PP	40	2013	Bhatia, Surabhi; Jenner, Andrew M.; Li, Hongyun; Ruberu, Kalani; Spiro, Adena S.; Shepherd, Claire E.; Kril, Jillian J.; Kain, Nupur; Don, Anthony; Garner, Brett	Increased apolipoprotein D dimer formation in Alzheimer's disease hippocampus is associated with lipid conjugated diene levels	Journal of Alzheimer's disease
MP; RE; CT; PP	40	2013	Sreckovic, Ivana; Birner-Gruenberger, Ruth; Obrist, Britta; Stojakovic, Tatjana; Scharnagl, Hubert; Holzer, Michael; Scholler, Monika; Philipose, Sonia; Marsche, Gunther; Lang, Uwe; Desoye, Gernot; Wadsack, Christian	Distinct composition of human fetal HDL attenuates its anti-oxidative capacity	Biochimica Et Biophysica Acta
MP; RE; TOF; PP	40	2014	Braesch-Andersen, Sten; Beckman, Lena; Paulie, Staffan; Kumagai-Braesch, Makiko	ApoD mediates binding of HDL to LDL and to growing T24 carcinoma	PloS One
MP; PP; RE; DR; TOF	40	2014	García-Mateo, Nadia; Ganfornina, Maria D.; Montero, Olimpio; Gijón, Miguel A.; Murphy, Robert C.; Sanchez, Diego	Schwann cell-derived Apolipoprotein D controls the dynamics of post-injury myelin recognition and degradation	Frontiers in Cellular Neuroscience
CT; MP; PP	40	2015	Najyb, Ouafa; Brissette, Louise; Rassart, Eric	Apolipoprotein D Internalization Is a Basigin-dependent Mechanism	The Journal of Biological Chemistry
PP; RE	40	2016	Gao, Guang-Qi; Song, Li-Shuang; Tong, Bin; Li, Guang-Peng	Expression levels of GSTA2 and APOD genes might be associated with carotenoid coloration in golden pheasant (Chrysolophus pictus) plumage	Zoological Research
PP; RE; TOF	40	2016	Martineau, Corine; Najyb, Ouafa; Signor, Céline; Rassart, Éric; Moreau, Robert	Apolipoprotein D deficiency is associated to high bone turnover, low bone mass and impaired osteoblastic function in aged female mice	Metabolism: Clinical and Experimental
DR; PP; CT	40	2016	Pamir, Nathalie; Hutchins, Patrick; Ronsein, Graziella; Vaisar, Tomas; Reardon, Catherine A.; Getz, Godfrey S.; Lusis, Aldons J.; Heinecke, Jay W.	Proteomic analysis of HDL from inbred mouse strains implicates APOE associated with HDL in reduced cholesterol efflux capacity via the ABCA1 pathway	Journal of Lipid Research
MP; PP; RE; TOF	40	2017	Lai, Chih-Jen; Cheng, Hsu-Chen; Lin, Ching-Yu; Huang, Shih-Han; Chen, Ting-Huan; Chung, Chi-Jung; Chang, Chung-Ho; Wang, Horng-Dar; Chuu, Chih-Pin	Activation of liver X receptor suppresses angiogenesis via induction of ApoD	FASEB journal
CT; PP	40	2017	Pascua-Maestro, Raquel; Diez-Hermano, Sergio; Lillo, Concepción; Ganfornina, Maria D.; Sanchez, Diego	Protecting cells by protecting their vulnerable lysosomes: Identification of a new mechanism for preserving lysosomal functional integrity upon oxidative stress	PLoS genetics
CT; PP; RE; TOF	40	2018	García-Mateo, Nadia; Pascua-Maestro, Raquel; Pérez-Castellanos, Alberto; Lillo, Concepción; Sanchez, Diego; Ganfornina, Maria D.	Myelin extracellular leaflet compaction requires apolipoprotein D membrane management to optimize lysosomal-dependent recycling and glycocalyx removal	Glia
MP; PP	40	2018	Kielkopf, Claudia S.; Low, Jason K. K.; Mok, Yee-Foong; Bhatia, Surabhi; Palasovski, Tony; Oakley, Aaron J.; Whitten, Andrew E.; Garner, Brett; Brown, Simon H. J.	Identification of a novel tetrameric structure for human apolipoprotein-D	Journal of Structural Biology
CT; PP; RE; MP	40	2018	Pascua-Maestro, Raquel; González, Esperanza; Lillo, Concepción; Ganfornina, Maria D.; Falcón-Pérez, Juan Manuel; Sanchez, Diego	Extracellular Vesicles Secreted by Astroglial Cells Transport Apolipoprotein D to Neurons and Mediate Neuronal Survival Upon Oxidative Stress	Frontiers in Cellular Neuroscience
MP; PP	40	2019	Kielkopf, Claudia S.; Ghosh, Madhubrata; Anand, Ganesh S.; Brown, Simon H. J.	HDX-MS reveals orthosteric and allosteric changes in apolipoprotein-D structural dynamics upon binding of progesterone	Protein Science
PP; RE; TOF	40	2020	El-Darzi, Nicole; Mast, Natalia; Petrov, Alexey M.; Dao, Tung; Astafev, Artem A.; Saadane, Aicha; Prendergast, Erin; Schwarz, Emmy; Bederman, Ilya; Pikuleva, Irina A.	Studies of ApoD-/- and ApoD-/-ApoE-/- mice uncover the APOD significance for retinal metabolism, function, and status of chorioretinal blood vessels	Cellular and molecular life sciences
CT; DR; PP; RE; TOF	40	2020	Pascua-Maestro, Raquel; Corraliza-Gomez, Miriam; Fadrique-Rojo, Cristian; Ledesma, Maria D.; Schuchman, Edward H.; Sanchez, Diego; Ganfornina, Maria D.	Apolipoprotein D-mediated preservation of lysosomal function promotes cell survival and delays motor impairment in Niemann-Pick type A disease	Neurobiology of Disease
PP	40	2021	Henri, Patricia; Rumeau, Dominique	Ectopic expression of human apolipoprotein D in Arabidopsis plants lacking chloroplastic lipocalin partially rescues sensitivity to drought and oxidative stress	Plant physiology and biochemistry
MP; PP	40	2021	Kielkopf, Claudia S.; Whitten, Andrew E.; Garner, Brett; Brown, Simon H.J.	Small angle X-ray scattering analysis of ligand-bound forms of tetrameric apolipoprotein-D	Bioscience Reports

## Sheet: S9-Body Fluids
Table S9. ApoD protein detection in body fluids.
SPECIES	FLUID	PROTEIN DETECTED	CONDITION (Unique or Intervention vs. Comparison)	COMPARISON RESULT	REF	Evidence
Human	Plasma	YES	Health		Holmquist_1996	ZIA
Human	Plasma	YES	Health		Kalman_2000	WB
Human	Plasma	YES	Health (LDL)		Blanco-Vaca_1994	WB
Human	Plasma	YES	Aged vs. Young	UP	Waldner_2018	ELISA
Mouse	Plasma	YES	Health		Suresh_1998	WB
Mouse	Plasma	YES	Health (plasma vs. frontal cortex)	DOWN	Li_2016	WB
Chicken	Serum	YES	Health		Vieira_1995	WB
Human	Plasma	YES	Maternal vs. Fetal	UP (HDL3)	Sreckovic_2013	Proteomics
Human	Plasma (female)	YES	Time course healhy pregnancy	DOWN	Do Carmo_2009	Competitive ELISA
Human	Plasma (female)	YES	High gestational weight gain (GWG) vs. Normal GWG	DOWN (exacerbated decrease)	Do Carmo_2009	Competitive ELISA
Human	Plasma (female)	YES	Breast feading vs. Bottle feeding	UP (faster recovery)	Do Carmo_2009	Competitive ELISA
Human	Plasma (venous cord)	YES	High or low GWG pregnancy vs. Normal GWG	DOWN	Do Carmo_2009	Competitive ELISA
Chicken	Plasma	YES	17β-estradiol vs. Control	NO CHANGE (minor increase)	Yao_2002	WB
Human	Plasma	YES	Omega-3 milk intake vs. Control	UP in HDL	Lambert_2017	Proteomics
Mouse	Plasma	YES	High fat diet vs. Control	UP in LDL	Perdomo_2009	WB
Mouse	Plasma	YES	ApoE-KO vs. Wild type	UP in LDL and VLDL	Perdomo_2009	WB
Mouse	Plasma	YES	High fat-high cholesterol diet vs. Control	UP	Ali_2014	WB
Mouse	Plasma	YES	Leptin receptor defficient (db/db) vs. Control	DOWN (HDL)	Perdomo_2010	WB
Mouse	Plasma	YES	Human-ApoD transgenic vs. Wild type	NO CHANGE	Labrie_2015	WB
Human	CSF	YES	Health		Holmquist_1996	ZIA
Human	CSF	YES	Health		Sun_1998	2D gel + protein sequencing, WB
Human	CSF and brain cyst fluid	YES	Health		Kalman_2000	WB
Human	CSF	YES	Healthy Aged (correlation with atrophy rate)	POSITIVE	Mattsson_2014	Proteomics
Human	CSF	YES	Health (lipoprotein particles)		Koch_2001	WB
Human	Perilymph	YES	Health		Thalman_1994	2D gel+WB
Human	Perilymph	YES	Health		Sun_1998	2D gel + protein sequencing, WB
Human	Urine	YES	Health		Holmquist_1990	WB
Human	Urine	YES	Health		Holmquist_1991	ZIA
Human	Apocrine gland secretion	YES	Health		Zeng_1996	GC/MS
Human	Eccrine sweat	YES	Health		Baechle_2006	SDS-PAGE/MS
Human	Sweat	YES	Health		Csősz_2015	Label-free mass spectrometry
Human	Tears	YES	Health		Holzfeind_1995	WB
Human	Tears	YES	Dry eye vs. Health	UP	Soria_2017	Label-free proteomics
Human	Mammary fluid	YES	Health		Vizoso_1992	PAGE
Human	Mammary fluid	YES	Health (pre-menopause, non-lactating)		Vizoso_1994	PAGE
Human	Breast secretion	YES	Soy in diet vs. Control	DOWN	Hargreaves_2020	RIA
Human	Breast secretion	YES	Post-menopause vs. Pre-menopause	UP	Harding_2000	Competitive-RIA
Human	Breast secretion	YES	LHRH agonist or Tamoxifen vs. Control (pre-menopause)	UP	Harding_2000	Competitive-RIA
Human	Breast secretion	YES	Hormone replacement therapy vs. Control (post-menopause)	DOWN	Harding_2000	Competitive-RIA
Chicken	Oocyte yolk	YES	Health		Vieira_1995	WB
Chicken	Egg white	YES	7-day post fertilization vs. Unfertilized	UP	Liu_2013	Proteomics
Chicken	Egg white	YES	CO2 atmosphere packaging vs. Control	UP (freshness)	Xu_2018	Proteomics (iTRAQ)

[truncated: 9 more sheets: S10-Reproductive system, S11-Nervous system, S12-Skin and glands, S13-Musculoskeletal system, S14-Cardiovascular-Immune Syst., S15-Other functional systems, S16-Primary cultures, S17-Cell lines, S18-Disease Relationship]
